# Supplementary material for: Creatine Acts as a Mediator of the Causal Effect of Obesity on Puberty Onset in Girls: Evidence from Mediation Mendelian Randomization Study
Source: Metabolites. 2024 Feb 25;14(3):137. doi: 10.3390/metabo14030137 (PMC10971908; doi:10.3390/metabo14030137)
Supplement: Supplementary file 1 [file metabolites-14-00137-s001.zip › Table S1.xlsx]

## Sheet: Table S1
Table S1 The mediation analysis results
Mediator	Exposure	Outcome	Total effect	Direct effect 1	Direct effect 2	Mediation effect
			Beta [95% CI]	Beta [95% CI]	Beta [95% CI]	Beta [95% CI]	P	Mediatied proportion (%)
Tanner stage of girls	Childhood BMI	T2D	0.604 [0.376, 0.831]	0.353 [0.193, 0.513]	0.038 [0.020, 0.056]	0.013 [ 0.005, 0.023]	0.003	2.22
Tanner stage of girls	Childhood obesity	T2D	0.312 [0.158, 0.466]	0.139 [0.023, 0.254]	0.038 [0.020, 0.056]	0.005 [ 0.001, 0.011]	0.044	1.69
Age of menarche	Childhood BMI	T2D	0.604 [0.376, 0.831]	-0.234 [-0.301, -0.167]	-0.258 [-0.387, -0.129]	0.060 [ 0.028, 0.098]	0.001	10
Age of menarche	Childhood obesity	T2D	0.312 [0.158, 0.466]	-0.088 [-0.141, -0.034]	-0.258 [-0.387, -0.129]	0.022 [ 0.007, 0.043]	0.015	7.26
Age of menarche	Childhood BMI	CVD	0.036 [0.005, 0.067]	-0.234 [-0.301, -0.167]	-0.056 [-0.072, -0.039]	0.013 [ 0.008, 0.019]	<0.001	36.1
Age of menarche	Childhood obesity	CVD	0.023 [0.006, 0.040]	-0.088 [-0.141, -0.034]	-0.056 [-0.072, -0.039]	0.004 [ 0.002, 0.009]	0.004	21.1
Creatine levels	Childhood BMI	Tanner stage of girls	0.353 [0.193, 0.513]	0.35 [0.098, 0.602]	0.063 [0.026, 0.099]	0.022 [ 0.004, 0.046]	0.04	6.21
Creatine levels	Childhood obesity	Tanner stage of girls	0.139 [0.023, 0.254]	0.241 [0.063, 0.419]	0.063 [0.026, 0.099]	0.015 [ 0.003, 0.032]	0.043	10.87
