# Supplementary material for: Creatine Acts as a Mediator of the Causal Effect of Obesity on Puberty Onset in Girls: Evidence from Mediation Mendelian Randomization Study
Source: Metabolites. 2024 Feb 25;14(3):137. doi: 10.3390/metabo14030137 (PMC10971908; doi:10.3390/metabo14030137)
Supplement: Supplementary file 1 [file metabolites-14-00137-s001.zip › Table S2.xlsx]

## Sheet: Table S2
Table S2 Instrumental variables and harmonised data used in mendelian randomization analysis
SNP	Effect allele	Other allele	Exposure	Outcome	Beta.exposure	Beta.outcome	SE.exposure	SE.outcome	F	Steiger direction	Steiger pval
rs11676272	G	A	Childhood BMI	Leucine levels	0.075	0.0662655	0.0079	0.0444369	90.1298	TRUE	0.990131
rs571312	A	C	Childhood BMI	Leucine levels	0.059	0.00296516	0.0093	0.0540417	40.2474	TRUE	0.348404
rs7138803	A	G	Childhood BMI	Leucine levels	0.0729	0.0365343	0.008	0.0458703	83.0377	TRUE	0.523325
rs11676272	G	A	Childhood BMI	Dimethylamine levels	0.075	0.0160224	0.0079	0.0447562	90.1298	TRUE	0.258242
rs543874	G	A	Childhood BMI	Dimethylamine levels	0.0793	-0.00575549	0.0099	0.0601095	64.1617	TRUE	0.246997
rs571312	A	C	Childhood BMI	Dimethylamine levels	0.059	0.00542488	0.0093	0.0544005	40.2474	TRUE	0.371638
rs11676272	G	A	Childhood BMI	Lysine levels	0.075	-0.0117138	0.0079	0.0449154	90.1298	TRUE	0.220009
rs13107325	T	C	Childhood BMI	Lysine levels	0.0953	0.0646318	0.0173	0.0906516	30.3455	TRUE	0.874855
rs17817449	G	T	Childhood BMI	Lysine levels	0.0683	0.00623838	0.008	0.0465421	72.8889	TRUE	0.229257
rs543874	G	A	Childhood BMI	Lysine levels	0.0793	-0.0346474	0.0099	0.0603174	64.1617	TRUE	0.49324
rs7138803	A	G	Childhood BMI	Lysine levels	0.0729	0.0580895	0.008	0.0463272	83.0377	TRUE	0.85174
rs11676272	G	A	Childhood BMI	Urea levels	0.075	-0.0123769	0.0079	0.044631	90.1298	TRUE	0.226203
rs17817449	G	T	Childhood BMI	Urea levels	0.0683	0.0119972	0.008	0.0462469	72.8889	TRUE	0.280809
rs543874	G	A	Childhood BMI	Urea levels	0.0793	0.0589424	0.0099	0.0599258	64.1617	TRUE	0.778438
rs571312	A	C	Childhood BMI	Urea levels	0.059	0.00863799	0.0093	0.0542474	40.2474	TRUE	0.403909
rs7138803	A	G	Childhood BMI	Urea levels	0.0729	-0.0476573	0.008	0.0460399	83.0377	TRUE	0.687151
rs17817449	G	T	Childhood BMI	Creatine levels	0.0683	0.0317793	0.008	0.046076	72.8889	TRUE	0.513263
rs543874	G	A	Childhood BMI	Creatine levels	0.0793	0.0163582	0.0099	0.0597243	64.1617	TRUE	0.326192
rs11676272	G	A	Childhood BMI	Acetone levels	0.075	0.0487946	0.0079	0.0442081	90.1298	TRUE	0.693167
rs13107325	T	C	Childhood BMI	Acetone levels	0.0953	-0.00728738	0.0173	0.0892621	30.3455	TRUE	0.434988
rs17817449	G	T	Childhood BMI	Acetone levels	0.0683	-0.0565999	0.008	0.0458049	72.8889	TRUE	0.908405
rs543874	G	A	Childhood BMI	Acetone levels	0.0793	0.00155468	0.0099	0.0593902	64.1617	TRUE	0.220064
rs571312	A	C	Childhood BMI	Acetone levels	0.059	-0.0255746	0.0093	0.0537464	40.2474	TRUE	0.601584
rs7138803	A	G	Childhood BMI	Acetone levels	0.0729	0.0129048	0.008	0.0456287	83.0377	TRUE	0.252117
rs11676272	G	A	Childhood BMI	Glycine levels	0.075	0.000986469	0.0079	0.0441648	90.1298	TRUE	0.143766
rs17817449	G	T	Childhood BMI	Glycine levels	0.0683	0.0167524	0.008	0.0457621	72.8889	TRUE	0.330446
rs543874	G	A	Childhood BMI	Glycine levels	0.0793	-0.029675	0.0099	0.0593096	64.1617	TRUE	0.448281
rs571312	A	C	Childhood BMI	Glycine levels	0.059	0.022516	0.0093	0.0536776	40.2474	TRUE	0.563421
rs7138803	A	G	Childhood BMI	Glycine levels	0.0729	-0.0305982	0.008	0.0455654	83.0377	TRUE	0.446333
rs11676272	G	A	Childhood BMI	Trimethylamine levels	0.075	-0.0388008	0.0079	0.0448483	90.1298	TRUE	0.528706
rs17817449	G	T	Childhood BMI	Trimethylamine levels	0.0683	0.00564779	0.008	0.0464807	72.8889	TRUE	0.224502
rs543874	G	A	Childhood BMI	Trimethylamine levels	0.0793	-0.011375	0.0099	0.0602424	64.1617	TRUE	0.286516
rs571312	A	C	Childhood BMI	Trimethylamine levels	0.059	-0.0397327	0.0093	0.0545138	40.2474	TRUE	0.785322
rs7138803	A	G	Childhood BMI	Trimethylamine levels	0.0729	-0.0188817	0.008	0.0462828	83.0377	TRUE	0.306928
rs11676272	G	A	Childhood BMI	Lactate levels	0.075	0.0502174	0.0079	0.0446775	90.1298	TRUE	0.70797
rs17817449	G	T	Childhood BMI	Lactate levels	0.0683	0.0404334	0.008	0.046301	72.8889	TRUE	0.63649
rs543874	G	A	Childhood BMI	Lactate levels	0.0793	-0.0539676	0.0099	0.0600091	64.1617	TRUE	0.715481
rs571312	A	C	Childhood BMI	Lactate levels	0.059	0.0434639	0.0093	0.0543119	40.2474	TRUE	0.839981
rs7138803	A	G	Childhood BMI	Lactate levels	0.0729	-0.0607982	0.008	0.0460941	83.0377	TRUE	0.902361
rs11676272	G	A	Childhood BMI	Proline betaine levels	0.075	0.0334056	0.0079	0.0448746	90.1298	TRUE	0.453776
rs17817449	G	T	Childhood BMI	Proline betaine levels	0.0683	-0.0415029	0.008	0.0464963	72.8889	TRUE	0.650166
rs543874	G	A	Childhood BMI	Proline betaine levels	0.0793	0.0691073	0.0099	0.0602548	64.1617	TRUE	0.904316
rs7138803	A	G	Childhood BMI	Proline betaine levels	0.0729	0.00537383	0.008	0.0463095	83.0377	TRUE	0.190241
rs11676272	G	A	Childhood BMI	Hippurate levels	0.075	-0.0384502	0.0079	0.0418175	90.1298	TRUE	0.564358
rs543874	G	A	Childhood BMI	Hippurate levels	0.0793	-0.00850858	0.0099	0.0561728	64.1617	TRUE	0.270172
rs571312	A	C	Childhood BMI	Hippurate levels	0.059	-0.0439456	0.0093	0.0508282	40.2474	TRUE	0.889895
rs7138803	A	G	Childhood BMI	Hippurate levels	0.0729	-0.0094369	0.008	0.0431575	83.0377	TRUE	0.226832
rs11676272	G	A	Childhood BMI	Carnitine levels	0.075	-0.0483777	0.0079	0.044278	90.1298	TRUE	0.685059
rs17817449	G	T	Childhood BMI	Carnitine levels	0.0683	0.056474	0.008	0.0458772	72.8889	TRUE	0.904738
rs543874	G	A	Childhood BMI	Carnitine levels	0.0793	-0.0388169	0.0099	0.0594772	64.1617	TRUE	0.543212
rs571312	A	C	Childhood BMI	Carnitine levels	0.059	0.00699821	0.0093	0.0538339	40.2474	TRUE	0.38785
rs7138803	A	G	Childhood BMI	Carnitine levels	0.0729	-0.0304813	0.008	0.0456963	83.0377	TRUE	0.443697
rs11676272	G	A	Childhood BMI	Glucose levels	0.075	-0.0380851	0.0079	0.0447167	90.1298	TRUE	0.520051
rs13107325	T	C	Childhood BMI	Glucose levels	0.0953	-0.0696582	0.0173	0.0902639	30.3455	TRUE	0.920729
rs17817449	G	T	Childhood BMI	Glucose levels	0.0683	-0.0103417	0.008	0.0463437	72.8889	TRUE	0.265149
rs543874	G	A	Childhood BMI	Glucose levels	0.0793	0.0489335	0.0099	0.0600556	64.1617	TRUE	0.654216
rs571312	A	C	Childhood BMI	Glucose levels	0.059	0.0352738	0.0093	0.0543551	40.2474	TRUE	0.725396
rs7138803	A	G	Childhood BMI	Glucose levels	0.0729	-0.0448165	0.008	0.0461376	83.0377	TRUE	0.641475
rs11676272	G	A	Childhood BMI	3-hydroxyisovalerate levels	0.075	0.0102239	0.0079	0.0445422	90.1298	TRUE	0.208621
rs13107325	T	C	Childhood BMI	3-hydroxyisovalerate levels	0.0953	-0.0346317	0.0173	0.0899064	30.3455	TRUE	0.630502
rs17817449	G	T	Childhood BMI	3-hydroxyisovalerate levels	0.0683	-0.0494572	0.008	0.0461417	72.8889	TRUE	0.782037
rs543874	G	A	Childhood BMI	3-hydroxyisovalerate levels	0.0793	0.0376056	0.0099	0.059815	64.1617	TRUE	0.527656
rs571312	A	C	Childhood BMI	3-hydroxyisovalerate levels	0.059	0.00750836	0.0093	0.0541392	40.2474	TRUE	0.392582
rs7138803	A	G	Childhood BMI	3-hydroxyisovalerate levels	0.0729	-0.0109111	0.008	0.04596	83.0377	TRUE	0.234024
rs11676272	G	A	Childhood BMI	2-hydroxyisobutyrate levels	0.075	0.0239878	0.0079	0.0447904	90.1298	TRUE	0.339435
rs543874	G	A	Childhood BMI	2-hydroxyisobutyrate levels	0.0793	-0.0063635	0.0099	0.0601578	64.1617	TRUE	0.251062
rs571312	A	C	Childhood BMI	2-hydroxyisobutyrate levels	0.059	0.0189231	0.0093	0.0544427	40.2474	TRUE	0.516512
rs7138803	A	G	Childhood BMI	2-hydroxyisobutyrate levels	0.0729	0.00721022	0.008	0.0462193	83.0377	TRUE	0.203936
rs17817449	G	T	Childhood BMI	Creatinine levels	0.0683	0.0436705	0.008	0.044303	72.8889	TRUE	0.717616
rs543874	G	A	Childhood BMI	Creatinine levels	0.0793	0.00878521	0.0099	0.0574342	64.1617	TRUE	0.270811
rs571312	A	C	Childhood BMI	Creatinine levels	0.059	-0.0287987	0.0093	0.0519755	40.2474	TRUE	0.656398
rs7138803	A	G	Childhood BMI	Creatinine levels	0.0729	-0.0355564	0.008	0.0441198	83.0377	TRUE	0.529404
rs11676272	G	A	Childhood BMI	3-hydroxyisobutyrate levels	0.075	0.0544403	0.0079	0.0443392	90.1298	TRUE	0.785494
rs17817449	G	T	Childhood BMI	3-hydroxyisobutyrate levels	0.0683	-0.00544169	0.008	0.0459621	72.8889	TRUE	0.223331
rs543874	G	A	Childhood BMI	3-hydroxyisobutyrate levels	0.0793	-0.000766652	0.0099	0.0595708	64.1617	TRUE	0.215162
rs571312	A	C	Childhood BMI	3-hydroxyisobutyrate levels	0.059	-0.0490089	0.0093	0.0539015	40.2474	TRUE	0.924803
rs7138803	A	G	Childhood BMI	3-hydroxyisobutyrate levels	0.0729	0.0254428	0.008	0.0457648	83.0377	TRUE	0.381238
rs11676272	G	A	Childhood BMI	4-deoxyerythronic acid levels	0.075	-0.0107922	0.0079	0.0427244	90.1298	TRUE	0.216981
rs17817449	G	T	Childhood BMI	4-deoxyerythronic acid levels	0.0683	-0.00249487	0.008	0.0442718	72.8889	TRUE	0.200909
rs543874	G	A	Childhood BMI	4-deoxyerythronic acid levels	0.0793	0.052038	0.0099	0.0573677	64.1617	TRUE	0.721214
rs7138803	A	G	Childhood BMI	4-deoxyerythronic acid levels	0.0729	0.0291515	0.008	0.0440801	83.0377	TRUE	0.440349
rs11676272	G	A	Childhood BMI	Scyllo-inositol levels	0.075	-0.0165901	0.0079	0.0446829	90.1298	TRUE	0.263808
rs13107325	T	C	Childhood BMI	Scyllo-inositol levels	0.0953	0.010981	0.0173	0.0901954	30.3455	TRUE	0.458638
rs543874	G	A	Childhood BMI	Scyllo-inositol levels	0.0793	-0.0625572	0.0099	0.0599945	64.1617	TRUE	0.823523
rs571312	A	C	Childhood BMI	Scyllo-inositol levels	0.059	-0.000164343	0.0093	0.0543116	40.2474	TRUE	0.322728
rs7138803	A	G	Childhood BMI	Scyllo-inositol levels	0.0729	-0.044042	0.008	0.046096	83.0377	TRUE	0.630265
rs11676272	G	A	Childhood BMI	Acetate levels	0.075	-0.0183622	0.0079	0.0446314	90.1298	TRUE	0.281114
rs13107325	T	C	Childhood BMI	Acetate levels	0.0953	-0.0720659	0.0173	0.0900778	30.3455	TRUE	0.94295
rs17817449	G	T	Childhood BMI	Acetate levels	0.0683	0.0147517	0.008	0.046248	72.8889	TRUE	0.307864
rs543874	G	A	Childhood BMI	Acetate levels	0.0793	-0.00424562	0.0099	0.0599426	64.1617	TRUE	0.237095
rs571312	A	C	Childhood BMI	Acetate levels	0.059	-0.0133646	0.0093	0.0542487	40.2474	TRUE	0.454067
rs7138803	A	G	Childhood BMI	Acetate levels	0.0729	-0.0379896	0.008	0.0460461	83.0377	TRUE	0.541835
rs13107325	T	C	Childhood BMI	Pantothenic acid levels	0.0953	0.00361005	0.0173	0.0876058	30.3455	TRUE	0.411875
rs17817449	G	T	Childhood BMI	Pantothenic acid levels	0.0683	-0.00718525	0.008	0.0449723	72.8889	TRUE	0.239246
rs543874	G	A	Childhood BMI	Pantothenic acid levels	0.0793	0.0103561	0.0099	0.0582876	64.1617	TRUE	0.281569
rs571312	A	C	Childhood BMI	Pantothenic acid levels	0.059	-0.0324061	0.0093	0.0527469	40.2474	TRUE	0.699951
rs7138803	A	G	Childhood BMI	Pantothenic acid levels	0.0729	0.00245037	0.008	0.0447829	83.0377	TRUE	0.17056
rs11676272	G	A	Childhood BMI	N-methylpicolinic acid levels	0.075	-0.0365682	0.0079	0.0446245	90.1298	TRUE	0.499629
rs17817449	G	T	Childhood BMI	N-methylpicolinic acid levels	0.0683	-0.0282274	0.008	0.0462436	72.8889	TRUE	0.464143
rs543874	G	A	Childhood BMI	N-methylpicolinic acid levels	0.0793	0.00183336	0.0099	0.0599411	64.1617	TRUE	0.221706
rs7138803	A	G	Childhood BMI	N-methylpicolinic acid levels	0.0729	-0.0161606	0.008	0.0460515	83.0377	TRUE	0.281035
rs11676272	G	A	Childhood BMI	Citrate levels	0.075	0.0519145	0.0079	0.0438349	90.1298	TRUE	0.752707
rs17817449	G	T	Childhood BMI	Citrate levels	0.0683	-0.0396261	0.008	0.0454293	72.8889	TRUE	0.635775
rs543874	G	A	Childhood BMI	Citrate levels	0.0793	-0.0503421	0.0099	0.0588805	64.1617	TRUE	0.683084
rs571312	A	C	Childhood BMI	Citrate levels	0.059	-0.0470702	0.0093	0.0532875	40.2474	TRUE	0.904523
rs11676272	G	A	Childhood BMI	N-methylnicotinic acid levels	0.075	-0.0134811	0.0079	0.0446522	90.1298	TRUE	0.235656
rs17817449	G	T	Childhood BMI	N-methylnicotinic acid levels	0.0683	0.0293755	0.008	0.046265	72.8889	TRUE	0.479053
rs543874	G	A	Childhood BMI	N-methylnicotinic acid levels	0.0793	-0.0551591	0.0099	0.0599563	64.1617	TRUE	0.73076
rs571312	A	C	Childhood BMI	N-methylnicotinic acid levels	0.059	-0.0442266	0.0093	0.0542644	40.2474	TRUE	0.851382
rs7138803	A	G	Childhood BMI	N-methylnicotinic acid levels	0.0729	-0.00150199	0.008	0.0460747	83.0377	TRUE	0.16385
rs11676272	G	A	Childhood BMI	3-aminoisobutyrate levels	0.075	-0.00118244	0.0079	0.0449071	90.1298	TRUE	0.14485
rs13107325	T	C	Childhood BMI	3-aminoisobutyrate levels	0.0953	0.00124597	0.0173	0.0906452	30.3455	TRUE	0.3966
rs571312	A	C	Childhood BMI	3-aminoisobutyrate levels	0.059	0.0124949	0.0093	0.0545815	40.2474	TRUE	0.443757
rs7138803	A	G	Childhood BMI	3-aminoisobutyrate levels	0.0729	0.0450998	0.008	0.0463253	83.0377	TRUE	0.643015
rs11676272	G	A	Childhood BMI	Isoleucine levels	0.075	0.0234728	0.0079	0.0449211	90.1298	TRUE	0.332975
rs13107325	T	C	Childhood BMI	Isoleucine levels	0.0953	0.0394451	0.0173	0.0906754	30.3455	TRUE	0.665853
rs17817449	G	T	Childhood BMI	Isoleucine levels	0.0683	-0.00670928	0.008	0.0465504	72.8889	TRUE	0.233138
rs571312	A	C	Childhood BMI	Isoleucine levels	0.059	0.00173749	0.0093	0.0546031	40.2474	TRUE	0.336833
rs7138803	A	G	Childhood BMI	Isoleucine levels	0.0729	0.00140563	0.008	0.0463543	83.0377	TRUE	0.163171
rs11676272	G	A	Childhood BMI	Taurine levels	0.075	-0.0104712	0.0079	0.0445048	90.1298	TRUE	0.210682
rs13107325	T	C	Childhood BMI	Taurine levels	0.0953	0.0498081	0.0173	0.0898272	30.3455	TRUE	0.753584
rs17817449	G	T	Childhood BMI	Taurine levels	0.0683	0.0602855	0.008	0.0460963	72.8889	TRUE	0.964994
rs543874	G	A	Childhood BMI	Taurine levels	0.0793	-0.0138314	0.0099	0.05977	64.1617	TRUE	0.305952
rs571312	A	C	Childhood BMI	Taurine levels	0.059	0.0313947	0.0093	0.0540893	40.2474	TRUE	0.675295
rs7138803	A	G	Childhood BMI	Taurine levels	0.0729	0.0502116	0.008	0.0459079	83.0377	TRUE	0.730176
rs11676272	G	A	Childhood BMI	Alanine levels	0.075	0.0267249	0.0079	0.0447867	90.1298	TRUE	0.370831
rs17817449	G	T	Childhood BMI	Alanine levels	0.0683	0.00199563	0.008	0.0464123	72.8889	TRUE	0.196305
rs543874	G	A	Childhood BMI	Alanine levels	0.0793	-0.0426799	0.0099	0.0601463	64.1617	TRUE	0.581127
rs571312	A	C	Childhood BMI	Alanine levels	0.059	-0.0453449	0.0093	0.0544311	40.2474	TRUE	0.865369
rs7138803	A	G	Childhood BMI	Alanine levels	0.0729	-0.0607544	0.008	0.046196	83.0377	TRUE	0.899349
rs11676272	G	A	Childhood BMI	Trimethylamine oxide levels	0.075	0.00960339	0.0079	0.044469	90.1298	TRUE	0.203811
rs13107325	T	C	Childhood BMI	Trimethylamine oxide levels	0.0953	-0.054047	0.0173	0.0897535	30.3455	TRUE	0.789584
rs17817449	G	T	Childhood BMI	Trimethylamine oxide levels	0.0683	0.0509195	0.008	0.0460649	72.8889	TRUE	0.807554
rs543874	G	A	Childhood BMI	Trimethylamine oxide levels	0.0793	-0.0725415	0.0099	0.0596999	64.1617	TRUE	0.957776
rs571312	A	C	Childhood BMI	Trimethylamine oxide levels	0.059	0.0294289	0.0093	0.0540462	40.2474	TRUE	0.649586
rs11676272	G	A	Childhood BMI	5-oxoproline levels	0.075	0.0327672	0.0079	0.0446635	90.1298	TRUE	0.447393
rs13107325	T	C	Childhood BMI	5-oxoproline levels	0.0953	0.0429359	0.0173	0.0901606	30.3455	TRUE	0.695667
rs17817449	G	T	Childhood BMI	5-oxoproline levels	0.0683	-0.0125259	0.008	0.046286	72.8889	TRUE	0.285771
rs543874	G	A	Childhood BMI	5-oxoproline levels	0.0793	-0.00213656	0.0099	0.0599914	64.1617	TRUE	0.223589
rs7138803	A	G	Childhood BMI	5-oxoproline levels	0.0729	0.0154858	0.008	0.0460903	83.0377	TRUE	0.274508
rs11676272	G	A	Childhood BMI	Valine levels	0.075	0.00345457	0.0079	0.0446662	90.1298	TRUE	0.159247
rs17817449	G	T	Childhood BMI	Valine levels	0.0683	0.00629968	0.008	0.0462831	72.8889	TRUE	0.230051
rs543874	G	A	Childhood BMI	Valine levels	0.0793	0.0194756	0.0099	0.0599853	64.1617	TRUE	0.351498
rs7138803	A	G	Childhood BMI	Valine levels	0.0729	0.0330157	0.008	0.046082	83.0377	TRUE	0.473253
rs13107325	T	C	Childhood BMI	P-hydroxyphenylacetate levels	0.0953	-0.0348288	0.0173	0.0882575	30.3455	TRUE	0.637131
rs17817449	G	T	Childhood BMI	P-hydroxyphenylacetate levels	0.0683	-0.0321203	0.008	0.0453031	72.8889	TRUE	0.52561
rs543874	G	A	Childhood BMI	P-hydroxyphenylacetate levels	0.0793	0.00827682	0.0099	0.0587238	64.1617	TRUE	0.265683
rs571312	A	C	Childhood BMI	P-hydroxyphenylacetate levels	0.059	0.0316931	0.0093	0.0531418	40.2474	TRUE	0.686848
rs11676272	G	A	Childhood BMI	3-hydroxybutyrate + 3-aminoisobutyrate levels	0.075	0.00412951	0.0079	0.0446115	90.1298	TRUE	0.163747
rs13107325	T	C	Childhood BMI	3-hydroxybutyrate + 3-aminoisobutyrate levels	0.0953	0.00351476	0.0173	0.0900486	30.3455	TRUE	0.410652
rs17817449	G	T	Childhood BMI	3-hydroxybutyrate + 3-aminoisobutyrate levels	0.0683	0.00707763	0.008	0.0462264	72.8889	TRUE	0.236631
rs543874	G	A	Childhood BMI	3-hydroxybutyrate + 3-aminoisobutyrate levels	0.0793	-0.0529571	0.0099	0.0599014	64.1617	TRUE	0.704274
rs571312	A	C	Childhood BMI	3-hydroxybutyrate + 3-aminoisobutyrate levels	0.059	-0.0365297	0.0093	0.0542167	40.2474	TRUE	0.743851
rs7138803	A	G	Childhood BMI	3-hydroxybutyrate + 3-aminoisobutyrate levels	0.0729	-0.0272321	0.008	0.0460275	83.0377	TRUE	0.400695
rs11676272	G	A	Childhood BMI	Glutamine levels	0.075	0.0058575	0.0079	0.045079	90.1298	TRUE	0.175199
rs17817449	G	T	Childhood BMI	Glutamine levels	0.0683	0.0325257	0.008	0.0467053	72.8889	TRUE	0.517527
rs571312	A	C	Childhood BMI	Glutamine levels	0.059	0.0095648	0.0093	0.0547909	40.2474	TRUE	0.412489
rs7138803	A	G	Childhood BMI	Glutamine levels	0.0729	-0.0625164	0.008	0.0464924	83.0377	TRUE	0.922427
rs11676272	G	A	Childhood BMI	N1-methyl-nicotinamide levels	0.075	0.00473575	0.0079	0.0438227	90.1298	TRUE	0.168426
rs13107325	T	C	Childhood BMI	N1-methyl-nicotinamide levels	0.0953	0.0510957	0.0173	0.0884489	30.3455	TRUE	0.771037
rs17817449	G	T	Childhood BMI	N1-methyl-nicotinamide levels	0.0683	0.0198284	0.008	0.0454071	72.8889	TRUE	0.36625
rs571312	A	C	Childhood BMI	N1-methyl-nicotinamide levels	0.059	0.0444566	0.0093	0.0532548	40.2474	TRUE	0.866706
rs7138803	A	G	Childhood BMI	N1-methyl-nicotinamide levels	0.0729	-0.0191893	0.008	0.0452157	83.0377	TRUE	0.31467
rs11676272	G	A	Childhood BMI	N-methyl-2-pyridone-5-carboxamide levels	0.075	0.0474637	0.0079	0.0448129	90.1298	TRUE	0.66098
rs17817449	G	T	Childhood BMI	N-methyl-2-pyridone-5-carboxamide levels	0.0683	-0.0408595	0.008	0.0464394	72.8889	TRUE	0.641126
rs543874	G	A	Childhood BMI	N-methyl-2-pyridone-5-carboxamide levels	0.0793	0.0470579	0.0099	0.0601918	64.1617	TRUE	0.630882
rs7138803	A	G	Childhood BMI	N-methyl-2-pyridone-5-carboxamide levels	0.0729	-0.0295275	0.008	0.0462479	83.0377	TRUE	0.427094
rs11676272	G	A	Childhood BMI	Succinate levels	0.075	0.010295	0.0079	0.0445009	90.1298	TRUE	0.209268
rs543874	G	A	Childhood BMI	Succinate levels	0.0793	-0.0514312	0.0099	0.0597542	64.1617	TRUE	0.687238
rs7138803	A	G	Childhood BMI	Succinate levels	0.0729	0.0138524	0.008	0.045917	83.0377	TRUE	0.25991
rs11676272	G	A	Childhood BMI	Tyrosine levels	0.075	0.0392614	0.0079	0.0434973	90.1298	TRUE	0.55317
rs543874	G	A	Childhood BMI	Tyrosine levels	0.0793	0.00631502	0.0099	0.0584291	64.1617	TRUE	0.252001
rs11676272	G	A	Childhood BMI	4-deoxythreonic acid levels	0.075	-0.0338961	0.0079	0.0437898	90.1298	TRUE	0.471599
rs13107325	T	C	Childhood BMI	4-deoxythreonic acid levels	0.0953	-0.0397121	0.0173	0.0883989	30.3455	TRUE	0.676089
rs17817449	G	T	Childhood BMI	4-deoxythreonic acid levels	0.0683	0.00469487	0.008	0.0453819	72.8889	TRUE	0.217774
rs543874	G	A	Childhood BMI	4-deoxythreonic acid levels	0.0793	6.96705e-05	0.0099	0.0588188	64.1617	TRUE	0.210924
rs571312	A	C	Childhood BMI	4-deoxythreonic acid levels	0.059	-0.0458427	0.0093	0.0532222	40.2474	TRUE	0.887364
rs7138803	A	G	Childhood BMI	4-deoxythreonic acid levels	0.0729	-0.00552895	0.008	0.0451905	83.0377	TRUE	0.192356
rs11676272	G	A	Childhood BMI	N-acetyl neuraminic acid levels	0.075	0.0212548	0.0079	0.0439063	90.1298	TRUE	0.314377
rs17817449	G	T	Childhood BMI	N-acetyl neuraminic acid levels	0.0683	-0.00525599	0.008	0.0454984	72.8889	TRUE	0.222254
rs543874	G	A	Childhood BMI	N-acetyl neuraminic acid levels	0.0793	0.00263231	0.0099	0.0589698	64.1617	TRUE	0.226996
rs571312	A	C	Childhood BMI	N-acetyl neuraminic acid levels	0.059	0.0262168	0.0093	0.0533657	40.2474	TRUE	0.612228
rs7138803	A	G	Childhood BMI	N-acetyl neuraminic acid levels	0.0729	0.0428919	0.008	0.0452962	83.0377	TRUE	0.624304
rs11676272	G	A	Childhood BMI	3-Indoxylsulfate levels	0.075	0.0108137	0.0079	0.0449843	90.1298	TRUE	0.212526
rs13107325	T	C	Childhood BMI	3-Indoxylsulfate levels	0.0953	-0.00896233	0.0173	0.0908022	30.3455	TRUE	0.444962
rs17817449	G	T	Childhood BMI	3-Indoxylsulfate levels	0.0683	-0.0582827	0.008	0.0465948	72.8889	TRUE	0.920274
rs7138803	A	G	Childhood BMI	3-Indoxylsulfate levels	0.0729	0.0511011	0.008	0.0464025	83.0377	TRUE	0.735756
rs11676272	G	A	Childhood BMI	Proline betaine levels	0.075	0.0334056	0.0079	0.0448746	90.1298	TRUE	0.453776
rs17817449	G	T	Childhood BMI	Proline betaine levels	0.0683	-0.0415029	0.008	0.0464963	72.8889	TRUE	0.650166
rs543874	G	A	Childhood BMI	Proline betaine levels	0.0793	0.0691073	0.0099	0.0602548	64.1617	TRUE	0.904316
rs7138803	A	G	Childhood BMI	Proline betaine levels	0.0729	0.00537383	0.008	0.0463095	83.0377	TRUE	0.190241
rs11676272	G	A	Childhood BMI	Sucrose levels	0.075	-0.0157607	0.0079	0.0439885	90.1298	TRUE	0.258365
rs17817449	G	T	Childhood BMI	Sucrose levels	0.0683	0.034917	0.008	0.0455756	72.8889	TRUE	0.563032
rs543874	G	A	Childhood BMI	Sucrose levels	0.0793	-0.00279427	0.0099	0.0590785	64.1617	TRUE	0.228008
rs571312	A	C	Childhood BMI	Sucrose levels	0.059	0.0294184	0.0093	0.0534633	40.2474	TRUE	0.653669
rs11676272	G	A	Childhood BMI	P-cresol sulfate levels	0.075	-0.0441851	0.0079	0.0448627	90.1298	TRUE	0.608772
rs17817449	G	T	Childhood BMI	P-cresol sulfate levels	0.0683	-0.00105994	0.008	0.0464985	72.8889	TRUE	0.189488
rs543874	G	A	Childhood BMI	P-cresol sulfate levels	0.0793	-0.00852876	0.0099	0.0602655	64.1617	TRUE	0.265927
rs571312	A	C	Childhood BMI	P-cresol sulfate levels	0.059	-0.0236842	0.0093	0.0545393	40.2474	TRUE	0.573321
rs7138803	A	G	Childhood BMI	P-cresol sulfate levels	0.0729	0.00134435	0.008	0.0463024	83.0377	TRUE	0.162787
rs571312	A	C	Childhood obesity	N-methyl-2-pyridone-5-carboxamide levels	0.1986	0.0735032	0.0309	0.054458	41.3087	TRUE	0.719546
rs7138803	A	G	Childhood obesity	N-methyl-2-pyridone-5-carboxamide levels	0.1672	-0.0295275	0.0271	0.0462479	38.0657	TRUE	0.327623
rs9941349	T	C	Childhood obesity	N-methyl-2-pyridone-5-carboxamide levels	0.1978	-0.0214471	0.0267	0.0460269	54.882	TRUE	0.142847
rs571312	A	C	Childhood obesity	Valine levels	0.1986	0.0681584	0.0309	0.0542675	41.3087	TRUE	0.653067
rs7138803	A	G	Childhood obesity	Valine levels	0.1672	0.0330157	0.0271	0.046082	38.0657	TRUE	0.366192
rs9941349	T	C	Childhood obesity	Valine levels	0.1978	0.0174951	0.0267	0.0458639	54.882	TRUE	0.121897
rs571312	A	C	Childhood obesity	Trimethylamine levels	0.1986	-0.0397327	0.0309	0.0545138	41.3087	TRUE	0.337981
rs7138803	A	G	Childhood obesity	Trimethylamine levels	0.1672	-0.0188817	0.0271	0.0462828	38.0657	TRUE	0.229588
rs9941349	T	C	Childhood obesity	Trimethylamine levels	0.1978	-0.014141	0.0267	0.0460602	54.882	TRUE	0.105505
rs571312	A	C	Childhood obesity	Taurine levels	0.1986	0.0313947	0.0309	0.0540893	41.3087	TRUE	0.270706
rs7138803	A	G	Childhood obesity	Taurine levels	0.1672	0.0502116	0.0271	0.0459079	38.0657	TRUE	0.589528
rs9941349	T	C	Childhood obesity	Taurine levels	0.1978	0.0663424	0.0267	0.0456755	54.882	TRUE	0.607733
rs571312	A	C	Childhood obesity	Glucose levels	0.1986	0.0352738	0.0309	0.0543551	41.3087	TRUE	0.300533
rs7138803	A	G	Childhood obesity	Glucose levels	0.1672	-0.0448165	0.0271	0.0461376	38.0657	TRUE	0.51079
rs9941349	T	C	Childhood obesity	Glucose levels	0.1978	0.00803717	0.0267	0.0459256	54.882	TRUE	0.0807804
rs571312	A	C	Childhood obesity	Trimethylamine oxide levels	0.1986	0.0294289	0.0309	0.0540462	41.3087	TRUE	0.255913
rs7138803	A	G	Childhood obesity	Trimethylamine oxide levels	0.1672	0.0735315	0.0271	0.0458546	38.0657	TRUE	0.961919
rs9941349	T	C	Childhood obesity	Trimethylamine oxide levels	0.1978	0.0287325	0.0267	0.0456589	54.882	TRUE	0.191003
rs571312	A	C	Childhood obesity	Proline betaine levels	0.1986	0.0775892	0.0309	0.054522	41.3087	TRUE	0.773109
rs7138803	A	G	Childhood obesity	Proline betaine levels	0.1672	0.00537383	0.0271	0.0463095	38.0657	TRUE	0.138007
rs9941349	T	C	Childhood obesity	Proline betaine levels	0.1978	-0.0407777	0.0267	0.0460768	54.882	TRUE	0.288776
rs571312	A	C	Childhood obesity	Creatinine levels	0.1986	-0.0287987	0.0309	0.0519755	41.3087	TRUE	0.259799
rs7138803	A	G	Childhood obesity	Creatinine levels	0.1672	-0.0355564	0.0271	0.0441198	38.0657	TRUE	0.413761
rs9941349	T	C	Childhood obesity	Creatinine levels	0.1978	0.030632	0.0267	0.0439086	54.882	TRUE	0.214367
rs571312	A	C	Childhood obesity	3-hydroxyisobutyrate levels	0.1986	-0.0490089	0.0309	0.0539015	41.3087	TRUE	0.432997
rs7138803	A	G	Childhood obesity	3-hydroxyisobutyrate levels	0.1672	0.0254428	0.0271	0.0457648	38.0657	TRUE	0.289798
rs9941349	T	C	Childhood obesity	3-hydroxyisobutyrate levels	0.1978	0.0125183	0.0267	0.0455466	54.882	TRUE	0.0989871
rs571312	A	C	Childhood obesity	N-methylpicolinic acid levels	0.1986	0.0586721	0.0309	0.0542318	41.3087	TRUE	0.536924
rs7138803	A	G	Childhood obesity	N-methylpicolinic acid levels	0.1672	-0.0161606	0.0271	0.0460515	38.0657	TRUE	0.208939
rs9941349	T	C	Childhood obesity	N-methylpicolinic acid levels	0.1978	-0.0469258	0.0267	0.0458182	54.882	TRUE	0.354186
rs571312	A	C	Childhood obesity	Acetone levels	0.1986	-0.0255746	0.0309	0.0537464	41.3087	TRUE	0.229209
rs7138803	A	G	Childhood obesity	Acetone levels	0.1672	0.0129048	0.0271	0.0456287	38.0657	TRUE	0.18609
rs9941349	T	C	Childhood obesity	Acetone levels	0.1978	-0.0693329	0.0267	0.045382	54.882	TRUE	0.659429
rs571312	A	C	Childhood obesity	4-deoxythreonic acid levels	0.1986	-0.0458427	0.0309	0.0532222	41.3087	TRUE	0.406375
rs7138803	A	G	Childhood obesity	4-deoxythreonic acid levels	0.1672	-0.00552895	0.0271	0.0451905	38.0657	TRUE	0.139631
rs9941349	T	C	Childhood obesity	4-deoxythreonic acid levels	0.1978	0.00763082	0.0267	0.0449722	54.882	TRUE	0.0798913
rs7138803	A	G	Childhood obesity	Succinate levels	0.1672	0.0138524	0.0271	0.045917	38.0657	TRUE	0.192225
rs571312	A	C	Childhood obesity	Acetate levels	0.1986	-0.0133646	0.0309	0.0542487	41.3087	TRUE	0.154464
rs7138803	A	G	Childhood obesity	Acetate levels	0.1672	-0.0379896	0.0271	0.0460461	38.0657	TRUE	0.424388
rs9941349	T	C	Childhood obesity	Acetate levels	0.1978	0.0136113	0.0267	0.0458308	54.882	TRUE	0.103439
rs571312	A	C	Childhood obesity	N-methylnicotinic acid levels	0.1986	-0.0442266	0.0309	0.0542644	41.3087	TRUE	0.381575
rs7138803	A	G	Childhood obesity	N-methylnicotinic acid levels	0.1672	-0.00150199	0.0271	0.0460747	38.0657	TRUE	0.117861
rs9941349	T	C	Childhood obesity	N-methylnicotinic acid levels	0.1978	0.0304255	0.0267	0.045847	54.882	TRUE	0.202498
rs571312	A	C	Childhood obesity	Dimethylamine levels	0.1986	0.00542488	0.0309	0.0544005	41.3087	TRUE	0.117463
rs7138803	A	G	Childhood obesity	Dimethylamine levels	0.1672	0.0693675	0.0271	0.0461555	38.0657	TRUE	0.884852
rs571312	A	C	Childhood obesity	Sucrose levels	0.1986	0.0294184	0.0309	0.0534633	41.3087	TRUE	0.258239
rs7138803	A	G	Childhood obesity	Sucrose levels	0.1672	-0.0686292	0.0271	0.0453635	38.0657	TRUE	0.892446
rs9941349	T	C	Childhood obesity	Sucrose levels	0.1978	0.0181	0.0267	0.0451692	54.882	TRUE	0.126446
rs571312	A	C	Childhood obesity	Citrate levels	0.1986	-0.0470702	0.0309	0.0532875	41.3087	TRUE	0.418471
rs9941349	T	C	Childhood obesity	Citrate levels	0.1978	-0.0325131	0.0267	0.0450221	54.882	TRUE	0.223234
rs571312	A	C	Childhood obesity	Hippurate levels	0.1986	-0.0439456	0.0309	0.0508282	41.3087	TRUE	0.408148
rs7138803	A	G	Childhood obesity	Hippurate levels	0.1672	-0.0094369	0.0271	0.0431575	38.0657	TRUE	0.166304
rs9941349	T	C	Childhood obesity	Hippurate levels	0.1978	-0.0511204	0.0267	0.042934	54.882	TRUE	0.443768
rs571312	A	C	Childhood obesity	5-oxoproline levels	0.1986	0.0735913	0.0309	0.0542679	41.3087	TRUE	0.724133
rs7138803	A	G	Childhood obesity	5-oxoproline levels	0.1672	0.0154858	0.0271	0.0460903	38.0657	TRUE	0.203762
rs9941349	T	C	Childhood obesity	5-oxoproline levels	0.1978	-0.0195743	0.0267	0.0458669	54.882	TRUE	0.132808
rs571312	A	C	Childhood obesity	P-cresol sulfate levels	0.1986	-0.0236842	0.0309	0.0545393	41.3087	TRUE	0.214038
rs7138803	A	G	Childhood obesity	P-cresol sulfate levels	0.1672	0.00134435	0.0271	0.0463024	38.0657	TRUE	0.117054
rs9941349	T	C	Childhood obesity	P-cresol sulfate levels	0.1978	0.0126973	0.0267	0.0460779	54.882	TRUE	0.0991286
rs571312	A	C	Childhood obesity	Scyllo-inositol levels	0.1986	-0.000164343	0.0309	0.0543116	41.3087	TRUE	0.0971422
rs7138803	A	G	Childhood obesity	Scyllo-inositol levels	0.1672	-0.044042	0.0271	0.046096	38.0657	TRUE	0.500961
rs9941349	T	C	Childhood obesity	Scyllo-inositol levels	0.1978	0.0682729	0.0267	0.045858	54.882	TRUE	0.632447
rs571312	A	C	Childhood obesity	Leucine levels	0.1986	0.00296516	0.0309	0.0540417	41.3087	TRUE	0.107656
rs7138803	A	G	Childhood obesity	Leucine levels	0.1672	0.0365343	0.0271	0.0458703	38.0657	TRUE	0.408577
rs9941349	T	C	Childhood obesity	Leucine levels	0.1978	0.0606483	0.0267	0.0456355	54.882	TRUE	0.527106
rs571312	A	C	Childhood obesity	Lysine levels	0.1986	0.0769293	0.0309	0.0545653	41.3087	TRUE	0.763364
rs7138803	A	G	Childhood obesity	Lysine levels	0.1672	0.0580895	0.0271	0.0463272	38.0657	TRUE	0.700234
rs9941349	T	C	Childhood obesity	Lysine levels	0.1978	0.0105894	0.0267	0.0461216	54.882	TRUE	0.0903661
rs571312	A	C	Childhood obesity	3-hydroxybutyrate + 3-aminoisobutyrate levels	0.1986	-0.0365297	0.0309	0.0542167	41.3087	TRUE	0.311858
rs7138803	A	G	Childhood obesity	3-hydroxybutyrate + 3-aminoisobutyrate levels	0.1672	-0.0272321	0.0271	0.0460275	38.0657	TRUE	0.305787
rs9941349	T	C	Childhood obesity	3-hydroxybutyrate + 3-aminoisobutyrate levels	0.1978	0.00299397	0.0267	0.0458094	54.882	TRUE	0.0640206
rs571312	A	C	Childhood obesity	N-acetyl neuraminic acid levels	0.1986	0.0262168	0.0309	0.0533657	41.3087	TRUE	0.235028
rs7138803	A	G	Childhood obesity	N-acetyl neuraminic acid levels	0.1672	0.0428919	0.0271	0.0452962	38.0657	TRUE	0.495745
rs9941349	T	C	Childhood obesity	N-acetyl neuraminic acid levels	0.1978	0.00334395	0.0267	0.0450879	54.882	TRUE	0.0652513
rs571312	A	C	Childhood obesity	N1-methyl-nicotinamide levels	0.1986	0.0444566	0.0309	0.0532548	41.3087	TRUE	0.392044
rs7138803	A	G	Childhood obesity	N1-methyl-nicotinamide levels	0.1672	-0.0191893	0.0271	0.0452157	38.0657	TRUE	0.235796
rs9941349	T	C	Childhood obesity	N1-methyl-nicotinamide levels	0.1978	0.03467	0.0267	0.0449926	54.882	TRUE	0.2415
rs571312	A	C	Childhood obesity	Alanine levels	0.1986	-0.0453449	0.0309	0.0544311	41.3087	TRUE	0.391125
rs7138803	A	G	Childhood obesity	Alanine levels	0.1672	-0.0607544	0.0271	0.046196	38.0657	TRUE	0.744485
rs9941349	T	C	Childhood obesity	Alanine levels	0.1978	-0.0209773	0.0267	0.045991	54.882	TRUE	0.140271
rs571312	A	C	Childhood obesity	P-hydroxyphenylacetate levels	0.1986	0.0316931	0.0309	0.0531418	41.3087	TRUE	0.277466
rs7138803	A	G	Childhood obesity	P-hydroxyphenylacetate levels	0.1672	0.0705526	0.0271	0.0450894	38.0657	TRUE	0.932097
rs9941349	T	C	Childhood obesity	P-hydroxyphenylacetate levels	0.1978	-0.0411847	0.0267	0.0448903	54.882	TRUE	0.303251
rs571312	A	C	Childhood obesity	Carnitine levels	0.1986	0.00699821	0.0309	0.0538339	41.3087	TRUE	0.124469
rs7138803	A	G	Childhood obesity	Carnitine levels	0.1672	-0.0304813	0.0271	0.0456963	38.0657	TRUE	0.341439
rs9941349	T	C	Childhood obesity	Carnitine levels	0.1978	0.0639999	0.0267	0.0454576	54.882	TRUE	0.578008
rs571312	A	C	Childhood obesity	Pantothenic acid levels	0.1986	-0.0324061	0.0309	0.0527469	41.3087	TRUE	0.285218
rs7138803	A	G	Childhood obesity	Pantothenic acid levels	0.1672	0.00245037	0.0271	0.0447829	38.0657	TRUE	0.122961
rs9941349	T	C	Childhood obesity	Pantothenic acid levels	0.1978	-0.0154211	0.0267	0.0445653	54.882	TRUE	0.113865
rs571312	A	C	Childhood obesity	Urea levels	0.1986	0.00863799	0.0309	0.0542474	41.3087	TRUE	0.13154
rs7138803	A	G	Childhood obesity	Urea levels	0.1672	-0.0476573	0.0271	0.0460399	38.0657	TRUE	0.551122
rs9941349	T	C	Childhood obesity	Urea levels	0.1978	0.0178953	0.0267	0.0458285	54.882	TRUE	0.124013
rs571312	A	C	Childhood obesity	Glutamine levels	0.1986	0.0095648	0.0309	0.0547909	41.3087	TRUE	0.135372
rs7138803	A	G	Childhood obesity	Glutamine levels	0.1672	-0.0625164	0.0271	0.0464924	38.0657	TRUE	0.766121
rs9941349	T	C	Childhood obesity	Glutamine levels	0.1978	0.0332042	0.0267	0.0462834	54.882	TRUE	0.221498
rs7138803	A	G	Childhood obesity	3-Indoxylsulfate levels	0.1672	0.0511011	0.0271	0.0464025	38.0657	TRUE	0.594539
rs9941349	T	C	Childhood obesity	3-Indoxylsulfate levels	0.1978	-0.0395195	0.0267	0.0461842	54.882	TRUE	0.276115
rs571312	A	C	Childhood obesity	2-hydroxyisobutyrate levels	0.1986	0.0189231	0.0309	0.0544427	41.3087	TRUE	0.184767
rs7138803	A	G	Childhood obesity	2-hydroxyisobutyrate levels	0.1672	0.00721022	0.0271	0.0462193	38.0657	TRUE	0.148549
rs9941349	T	C	Childhood obesity	2-hydroxyisobutyrate levels	0.1978	0.0687352	0.0267	0.0459699	54.882	TRUE	0.636868
rs571312	A	C	Childhood obesity	4-deoxyerythronic acid levels	0.1986	0.0611638	0.0309	0.0519115	41.3087	TRUE	0.599928
rs7138803	A	G	Childhood obesity	4-deoxyerythronic acid levels	0.1672	0.0291515	0.0271	0.0440801	38.0657	TRUE	0.338648
rs9941349	T	C	Childhood obesity	4-deoxyerythronic acid levels	0.1978	-0.00605736	0.0267	0.0438721	54.882	TRUE	0.0747761
rs571312	A	C	Childhood obesity	3-hydroxyisovalerate levels	0.1986	0.00750836	0.0309	0.0541392	41.3087	TRUE	0.126539
rs7138803	A	G	Childhood obesity	3-hydroxyisovalerate levels	0.1672	-0.0109111	0.0271	0.04596	38.0657	TRUE	0.171913
rs9941349	T	C	Childhood obesity	3-hydroxyisovalerate levels	0.1978	-0.0415218	0.0267	0.0457291	54.882	TRUE	0.298985
rs571312	A	C	Childhood obesity	Glycine levels	0.1986	0.022516	0.0309	0.0536776	41.3087	TRUE	0.20882
rs7138803	A	G	Childhood obesity	Glycine levels	0.1672	-0.0305982	0.0271	0.0455654	38.0657	TRUE	0.343639
rs9941349	T	C	Childhood obesity	Glycine levels	0.1978	0.020508	0.0267	0.0453483	54.882	TRUE	0.139266
rs571312	A	C	Childhood obesity	3-aminoisobutyrate levels	0.1986	0.0124949	0.0309	0.0545815	41.3087	TRUE	0.149648
rs7138803	A	G	Childhood obesity	3-aminoisobutyrate levels	0.1672	0.0450998	0.0271	0.0463253	38.0657	TRUE	0.512143
rs9941349	T	C	Childhood obesity	3-aminoisobutyrate levels	0.1978	0.0872407	0.0267	0.0460703	54.882	TRUE	0.929899
rs571312	A	C	Childhood obesity	Lactate levels	0.1986	0.0434639	0.0309	0.0543119	41.3087	TRUE	0.373874
rs7138803	A	G	Childhood obesity	Lactate levels	0.1672	-0.0607982	0.0271	0.0460941	38.0657	TRUE	0.747302
rs9941349	T	C	Childhood obesity	Lactate levels	0.1978	0.0367544	0.0267	0.0458845	54.882	TRUE	0.253514
rs571312	A	C	Childhood obesity	Proline betaine levels	0.1986	0.0775892	0.0309	0.054522	41.3087	TRUE	0.773109
rs7138803	A	G	Childhood obesity	Proline betaine levels	0.1672	0.00537383	0.0271	0.0463095	38.0657	TRUE	0.138007
rs9941349	T	C	Childhood obesity	Proline betaine levels	0.1978	-0.0407777	0.0267	0.0460768	54.882	TRUE	0.288776
rs9941349	T	C	Childhood obesity	Tyrosine levels	0.1978	0.0676555	0.0267	0.0446482	54.882	TRUE	0.650752
rs571312	A	C	Childhood obesity	Isoleucine levels	0.1986	0.00173749	0.0309	0.0546031	41.3087	TRUE	0.102876
rs7138803	A	G	Childhood obesity	Isoleucine levels	0.1672	0.00140563	0.0271	0.0463543	38.0657	TRUE	0.117346
rs9941349	T	C	Childhood obesity	Isoleucine levels	0.1978	-0.000124678	0.0267	0.0461305	54.882	TRUE	0.0558086
rs571312	A	C	Childhood obesity	Creatine levels	0.1986	0.0691094	0.0309	0.0540301	41.3087	TRUE	0.669232
rs9941349	T	C	Childhood obesity	Creatine levels	0.1978	0.0324406	0.0267	0.0456598	54.882	TRUE	0.218982
rs114670539	T	C	Childhood BMI	Menarche (age at onset) || id:ebi-a-GCST90029036	0.0991	-0.0431883	0.0179	0.00947534	30.6508	TRUE	0.000350933
rs11676272	G	A	Childhood BMI	Menarche (age at onset) || id:ebi-a-GCST90029036	0.075	-0.0251123	0.0079	0.00437578	90.1298	TRUE	6.92601e-12
rs12042908	G	A	Childhood BMI	Menarche (age at onset) || id:ebi-a-GCST90029036	-0.0586	0.057488	0.0077	0.00441687	57.918	TRUE	0.0112525
rs12641981	T	C	Childhood BMI	Menarche (age at onset) || id:ebi-a-GCST90029036	0.044	-0.0424453	0.008	0.00443569	30.25	TRUE	0.0759041
rs13107325	T	C	Childhood BMI	Menarche (age at onset) || id:ebi-a-GCST90029036	0.0953	-0.00833283	0.0173	0.00838865	30.3455	TRUE	1.5504e-06
rs17817449	G	T	Childhood BMI	Menarche (age at onset) || id:ebi-a-GCST90029036	0.0683	-0.069984	0.008	0.00450034	72.8889	TRUE	0.0121183
rs41279738	G	T	Childhood BMI	Menarche (age at onset) || id:ebi-a-GCST90029036	0.1199	-0.0450289	0.0211	0.0137609	32.2904	TRUE	3.12412e-05
rs4477562	T	C	Childhood BMI	Menarche (age at onset) || id:ebi-a-GCST90029036	0.0802	-0.0225326	0.0112	0.00662988	51.2758	TRUE	3.74687e-08
rs543874	G	A	Childhood BMI	Menarche (age at onset) || id:ebi-a-GCST90029036	0.0793	-0.0708857	0.0099	0.00542346	64.1617	TRUE	0.00386109
rs56133711	A	G	Childhood BMI	Menarche (age at onset) || id:ebi-a-GCST90029036	0.0566	-0.0208381	0.0089	0.00500737	40.4439	TRUE	7.3168e-06
rs571312	A	C	Childhood BMI	Menarche (age at onset) || id:ebi-a-GCST90029036	0.059	0.00806527	0.0093	0.00519419	40.2474	TRUE	7.08526e-08
rs61765651	T	C	Childhood BMI	Menarche (age at onset) || id:ebi-a-GCST90029036	-0.0584	0.042308	0.0102	0.00556749	32.7812	TRUE	0.00736362
rs62500888	G	A	Childhood BMI	Menarche (age at onset) || id:ebi-a-GCST90029036	-0.0472	2.52962e-05	0.0076	0.00440513	38.5706	TRUE	6.27838e-09
rs7138803	A	G	Childhood BMI	Menarche (age at onset) || id:ebi-a-GCST90029036	0.0729	-0.0331847	0.008	0.00455208	83.0377	TRUE	2.5794e-09
rs7199285	T	C	Childhood BMI	Menarche (age at onset) || id:ebi-a-GCST90029036	-0.0647	0.0403535	0.0101	0.00574377	41.0361	TRUE	0.00043399
rs939584	T	C	Childhood BMI	Menarche (age at onset) || id:ebi-a-GCST90029036	0.1066	-0.0730583	0.0102	0.00577338	109.223	TRUE	1.05134e-07
rs114670539	T	C	Childhood BMI	Luteinizing hormone || id:prot-a-529	0.0991	-0.0286	0.0179	0.0519	30.6508	TRUE	0.314814
rs11676272	G	A	Childhood BMI	Luteinizing hormone || id:prot-a-529	0.075	0.0327	0.0079	0.0245	90.1298	TRUE	0.177431
rs12042908	G	A	Childhood BMI	Luteinizing hormone || id:prot-a-529	-0.0586	-0.0272	0.0077	0.0246	57.918	TRUE	0.29507
rs12641981	T	C	Childhood BMI	Luteinizing hormone || id:prot-a-529	0.044	-0.0272	0.008	0.0259	30.25	TRUE	0.606092
rs13107325	T	C	Childhood BMI	Luteinizing hormone || id:prot-a-529	0.0953	-0.0617	0.0173	0.047	30.3455	TRUE	0.790338
rs17817449	G	T	Childhood BMI	Luteinizing hormone || id:prot-a-529	0.0683	0.0112	0.008	0.0252	72.8889	TRUE	0.0524972
rs41279738	G	T	Childhood BMI	Luteinizing hormone || id:prot-a-529	0.1199	-0.1136	0.0211	0.0784	32.2904	TRUE	0.85463
rs4477562	T	C	Childhood BMI	Luteinizing hormone || id:prot-a-529	0.0802	0.0098	0.0112	0.0374	51.2758	TRUE	0.0831135
rs571312	A	C	Childhood BMI	Luteinizing hormone || id:prot-a-529	0.059	-0.0247	0.0093	0.0283	40.2474	TRUE	0.3576
rs61765651	T	C	Childhood BMI	Luteinizing hormone || id:prot-a-529	-0.0584	-0.0061	0.0102	0.0317	32.7812	TRUE	0.160883
rs62500888	G	A	Childhood BMI	Luteinizing hormone || id:prot-a-529	-0.0472	-0.0056	0.0076	0.025	38.5706	TRUE	0.132021
rs7138803	A	G	Childhood BMI	Luteinizing hormone || id:prot-a-529	0.0729	-0.0006	0.008	0.0252	83.0377	TRUE	0.0123369
rs7199285	T	C	Childhood BMI	Luteinizing hormone || id:prot-a-529	-0.0647	-0.0055	0.0101	0.0328	41.0361	TRUE	0.106435
rs939584	T	C	Childhood BMI	Luteinizing hormone || id:prot-a-529	0.1066	-0.0491	0.0102	0.0328	109.223	TRUE	0.14486
rs12641981	T	C	Childhood BMI	Luteinizing hormone || id:prot-c-2953_31_2	0.044	0.01101	0.008	0.0315112	30.25	TRUE	0.606849
rs13107325	T	C	Childhood BMI	Luteinizing hormone || id:prot-c-2953_31_2	0.0953	-0.02631	0.0173	0.0586622	30.3455	TRUE	0.675556
rs114670539	T	C	Childhood BMI	Age of menarche	0.0991	-0.0174389	0.0179	0.00446819	30.6508	TRUE	0.00023741
rs11676272	G	A	Childhood BMI	Age of menarche	0.075	-0.0120738	0.0079	0.00206091	90.1298	TRUE	3.78292e-11
rs12042908	G	A	Childhood BMI	Age of menarche	-0.0586	0.0259755	0.0077	0.00208171	57.918	TRUE	0.0166929
rs12641981	T	C	Childhood BMI	Age of menarche	0.044	-0.0162869	0.008	0.00208522	30.25	TRUE	0.0291637
rs13107325	T	C	Childhood BMI	Age of menarche	0.0953	-0.0054675	0.0173	0.00394385	30.3455	TRUE	4.42235e-06
rs17817449	G	T	Childhood BMI	Age of menarche	0.0683	-0.0297752	0.008	0.00211488	72.8889	TRUE	0.00794482
rs41279738	G	T	Childhood BMI	Age of menarche	0.1199	-0.0180767	0.0211	0.00648898	32.2904	TRUE	2.35218e-05
rs4477562	T	C	Childhood BMI	Age of menarche	0.0802	-0.0102353	0.0112	0.0031124	51.2758	TRUE	6.26854e-08
rs543874	G	A	Childhood BMI	Age of menarche	0.0793	-0.0287444	0.0099	0.00255562	64.1617	TRUE	0.00126575
rs56133711	A	G	Childhood BMI	Age of menarche	0.0566	-0.00955259	0.0089	0.00235391	40.4439	TRUE	1.18327e-05
rs571312	A	C	Childhood BMI	Age of menarche	0.059	0.00207391	0.0093	0.00243869	40.2474	TRUE	2.61702e-08
rs61765651	T	C	Childhood BMI	Age of menarche	-0.0584	0.0160032	0.0102	0.00261894	32.7812	TRUE	0.00248041
rs62500888	G	A	Childhood BMI	Age of menarche	-0.0472	0.00240212	0.0076	0.0020713	38.5706	TRUE	1.00468e-07
rs7138803	A	G	Childhood BMI	Age of menarche	0.0729	-0.0125748	0.008	0.00214	83.0377	TRUE	4.03644e-10
rs7199285	T	C	Childhood BMI	Age of menarche	-0.0647	0.0182996	0.0101	0.00269946	41.0361	TRUE	0.00065747
rs939584	T	C	Childhood BMI	Age of menarche	0.1066	-0.0308716	0.0102	0.00272191	109.223	TRUE	5.0411e-08
rs4854344	T	G	Childhood obesity	Menarche (age at onset) || id:ebi-a-GCST90029036	0.2445	-0.0741334	0.0351	0.00579044	48.5225	TRUE	5.97088e-05
rs571312	A	C	Childhood obesity	Menarche (age at onset) || id:ebi-a-GCST90029036	0.1986	0.00806527	0.0309	0.00519419	41.3087	TRUE	2.97504e-09
rs6752378	A	C	Childhood obesity	Menarche (age at onset) || id:ebi-a-GCST90029036	0.1695	-0.0244094	0.0262	0.00438282	41.854	TRUE	3.36877e-07
rs7138803	A	G	Childhood obesity	Menarche (age at onset) || id:ebi-a-GCST90029036	0.1672	-0.0331847	0.0271	0.00455208	38.0657	TRUE	9.181e-06
rs9941349	T	C	Childhood obesity	Menarche (age at onset) || id:ebi-a-GCST90029036	0.1978	-0.0674453	0.0267	0.00446606	54.882	TRUE	7.95715e-05
rs4854344	T	G	Childhood obesity	Luteinizing hormone || id:prot-a-529	0.2445	-0.0477	0.0351	0.0329	48.5225	TRUE	0.0799805
rs571312	A	C	Childhood obesity	Luteinizing hormone || id:prot-a-529	0.1986	-0.0247	0.0309	0.0283	41.3087	TRUE	0.0420182
rs6752378	A	C	Childhood obesity	Luteinizing hormone || id:prot-a-529	0.1695	0.0308	0.0262	0.0245	41.854	TRUE	0.0879035
rs7138803	A	G	Childhood obesity	Luteinizing hormone || id:prot-a-529	0.1672	-0.0006	0.0271	0.0252	38.0657	TRUE	0.00728774
rs9941349	T	C	Childhood obesity	Luteinizing hormone || id:prot-a-529	0.1978	0.018	0.0267	0.0251	54.882	TRUE	0.00924823
rs571312	A	C	Childhood obesity	Luteinizing hormone || id:prot-c-2953_31_2	0.1986	0.03718	0.0309	0.0363796	41.3087	TRUE	0.499518
rs4854344	T	G	Childhood obesity	Age of menarche	0.2445	-0.0314547	0.0351	0.00272945	48.5225	TRUE	4.1046e-05
rs571312	A	C	Childhood obesity	Age of menarche	0.1986	0.00207391	0.0309	0.00243869	41.3087	TRUE	1.4324e-09
rs6752378	A	C	Childhood obesity	Age of menarche	0.1695	-0.0119352	0.0262	0.0020644	41.854	TRUE	7.41601e-07
rs7138803	A	G	Childhood obesity	Age of menarche	0.1672	-0.0125748	0.0271	0.00214	38.0657	TRUE	3.53373e-06
rs9941349	T	C	Childhood obesity	Age of menarche	0.1978	-0.0287477	0.0267	0.00209909	54.882	TRUE	5.62322e-05
rs12641981	T	C	Childhood BMI	Tanner stage of boys	0.044	0.006504	0.008	0.013297	30.25	TRUE	0.248952
rs12641981	T	C	Childhood BMI	Tanner stage of girls	0.044	0.022158	0.008	0.013297	30.25	TRUE	0.642892
rs1040070	C	G	Childhood obesity	Tanner stage of girls	-0.1492	-0.003486	0.0269	0.013701	30.7633	TRUE	0.00421414
rs7138803	A	G	Childhood obesity	Tanner stage of girls	0.1672	0.023154	0.0271	0.013533	38.0657	TRUE	0.0460224
rs7138803	A	G	Childhood obesity	Tanner stage of boys	0.1672	0.037024	0.0271	0.013533	38.0657	TRUE	0.670131
rs571312	A	C	Childhood BMI	Tanner stage of girls	0.059	-0.017813	0.0093	0.015837	40.2474	TRUE	0.201338
rs571312	A	C	Childhood obesity	Tanner stage of girls	0.1986	-0.017813	0.0309	0.015837	41.3087	TRUE	0.0086544
rs6752378	A	C	Childhood obesity	Tanner stage of girls	0.1695	0.019462	0.0262	0.013251	41.854	TRUE	0.0181799
rs6752378	A	C	Childhood obesity	Tanner stage of boys	0.1695	-0.025983	0.0262	0.013251	41.854	TRUE	0.210562
rs4854344	T	G	Childhood obesity	Tanner stage of girls	0.2445	0.062213	0.0351	0.017397	48.5225	TRUE	0.37652
rs4854344	T	G	Childhood obesity	Tanner stage of boys	0.2445	-0.008562	0.0351	0.017397	48.5225	TRUE	0.00539889
rs4477562	T	C	Childhood BMI	Tanner stage of boys	0.0802	0.018845	0.0112	0.019533	51.2758	TRUE	0.235029
rs4477562	T	C	Childhood BMI	Tanner stage of girls	0.0802	0.03894	0.0112	0.019533	51.2758	TRUE	0.44233
rs9941349	T	C	Childhood obesity	Tanner stage of girls	0.1978	0.043007	0.0267	0.013443	54.882	TRUE	0.149339
rs9941349	T	C	Childhood obesity	Tanner stage of boys	0.1978	-0.001347	0.0267	0.013443	54.882	TRUE	0.000854238
rs12042908	G	A	Childhood BMI	Tanner stage of girls	-0.0586	-0.005296	0.0077	0.013265	57.918	TRUE	0.0156736
rs543874	G	A	Childhood BMI	Tanner stage of boys	0.0793	0.014231	0.0099	0.016293	64.1617	TRUE	0.1273
rs543874	G	A	Childhood BMI	Tanner stage of girls	0.0793	0.026049	0.0099	0.016293	64.1617	TRUE	0.147999
rs17817449	G	T	Childhood BMI	Tanner stage of boys	0.0683	-0.002184	0.008	0.013484	72.8889	TRUE	0.0182818
rs17817449	G	T	Childhood BMI	Tanner stage of girls	0.0683	0.041656	0.008	0.013484	72.8889	TRUE	0.799612
rs7138803	A	G	Childhood BMI	Tanner stage of boys	0.0729	0.037024	0.008	0.013533	83.0377	TRUE	0.944494
rs7138803	A	G	Childhood BMI	Tanner stage of girls	0.0729	0.023154	0.008	0.013533	83.0377	TRUE	0.0807924
rs11676272	G	A	Childhood BMI	Tanner stage of boys	0.075	-0.028142	0.0079	0.01327	90.1298	TRUE	0.441221
rs11676272	G	A	Childhood BMI	Tanner stage of girls	0.075	0.019411	0.0079	0.01327	90.1298	TRUE	0.0343506
rs939584	T	C	Childhood BMI	Tanner stage of boys	0.1066	-0.006085	0.0102	0.016221	109.223	TRUE	0.00654172
rs939584	T	C	Childhood BMI	Tanner stage of girls	0.1066	0.05815	0.0102	0.016221	109.223	TRUE	0.622069
rs12682686	T	C	P-cresol sulfate levels	Tanner stage of girls	-0.330247	0.02578	0.0731624	0.023297	20.3752	TRUE	0.000170563
rs1402246	G	A	P-cresol sulfate levels	Tanner stage of girls	-0.218626	0.008244	0.0466509	0.013491	21.9625	TRUE	4.09277e-05
rs181390	A	G	P-cresol sulfate levels	Tanner stage of girls	-0.217237	0.010373	0.0470379	0.014375	21.3291	TRUE	6.38166e-05
rs401864	C	T	P-cresol sulfate levels	Tanner stage of girls	-0.397689	-0.030064	0.0826301	0.026773	23.1638	TRUE	5.6417e-05
rs12682686	T	C	P-cresol sulfate levels	Age of menarche	-0.330247	-0.00596296	0.0731624	0.00374856	20.3752	TRUE	1.15489e-05
rs1402246	G	A	P-cresol sulfate levels	Age of menarche	-0.218626	0.0016742	0.0466509	0.00212762	21.9625	TRUE	4.07719e-06
rs181390	A	G	P-cresol sulfate levels	Age of menarche	-0.217237	-0.00113263	0.0470379	0.00220889	21.3291	TRUE	5.17193e-06
rs401864	C	T	P-cresol sulfate levels	Age of menarche	-0.397689	0.00511981	0.0826301	0.00424961	23.1638	TRUE	2.53201e-06
rs12682686	T	C	P-cresol sulfate levels	Tanner stage of boys	-0.330247	-0.002914	0.0731624	0.023297	20.3752	TRUE	8.0568e-05
rs1402246	G	A	P-cresol sulfate levels	Tanner stage of boys	-0.218626	0.01723	0.0466509	0.013491	21.9625	TRUE	0.000359226
rs181390	A	G	P-cresol sulfate levels	Tanner stage of boys	-0.217237	0.014324	0.0470379	0.014375	21.3291	TRUE	0.000276195
rs401864	C	T	P-cresol sulfate levels	Tanner stage of boys	-0.397689	-0.024078	0.0826301	0.026773	23.1638	TRUE	0.000117122
rs17231299	G	A	Citrate levels	Tanner stage of boys	0.383778	-0.039971	0.0859219	0.025263	19.9504	TRUE	0.0012137
rs17231299	G	A	Citrate levels	Age of menarche	0.383778	0.00295135	0.0859219	0.00376707	19.9504	TRUE	1.13025e-05
rs5001123	T	C	Citrate levels	Age of menarche	0.206546	-0.00837533	0.046211	0.00210851	19.9776	TRUE	2.78212e-05
rs17231299	G	A	Citrate levels	Tanner stage of girls	0.383778	0.018372	0.0859219	0.025263	19.9504	TRUE	0.000114737
rs1607498	A	G	3-hydroxyisovalerate levels	Tanner stage of boys	-0.298496	0.000736	0.066312	0.019226	20.2625	TRUE	7.14679e-05
rs2297595	C	T	3-hydroxyisovalerate levels	Tanner stage of boys	0.330355	-0.011756	0.0721037	0.021864	20.9916	TRUE	0.00013679
rs439940	G	A	3-hydroxyisovalerate levels	Tanner stage of boys	-0.242968	0.03539	0.0533929	0.015696	20.7077	TRUE	0.00267729
rs4859156	T	G	3-hydroxyisovalerate levels	Tanner stage of boys	0.248345	0.009683	0.0467458	0.013661	28.2245	TRUE	1.19861e-05
rs1607498	A	G	3-hydroxyisovalerate levels	Age of menarche	-0.298496	0.00259807	0.066312	0.0031093	20.2625	TRUE	9.79396e-06
rs2297595	C	T	3-hydroxyisovalerate levels	Age of menarche	0.330355	-0.0102263	0.0721037	0.00360954	20.9916	TRUE	1.22136e-05
rs439940	G	A	3-hydroxyisovalerate levels	Age of menarche	-0.242968	0.00469246	0.0533929	0.00244424	20.7077	TRUE	1.07656e-05
rs4859156	T	G	3-hydroxyisovalerate levels	Age of menarche	0.248345	0.00159775	0.0467458	0.00216444	28.2245	TRUE	1.71854e-07
rs1607498	A	G	3-hydroxyisovalerate levels	Tanner stage of girls	-0.298496	0.007331	0.066312	0.019226	20.2625	TRUE	5.86872e-05
rs2297595	C	T	3-hydroxyisovalerate levels	Tanner stage of girls	0.330355	0.044164	0.0721037	0.021864	20.9916	TRUE	0.000500225
rs439940	G	A	3-hydroxyisovalerate levels	Tanner stage of girls	-0.242968	-0.001079	0.0533929	0.015696	20.7077	TRUE	2.91809e-05
rs4859156	T	G	3-hydroxyisovalerate levels	Tanner stage of girls	0.248345	-0.005117	0.0467458	0.013661	28.2245	TRUE	1.89938e-06
rs1927392	T	C	Glucose levels	Tanner stage of boys	-0.430624	0.017063	0.0940817	0.03315	20.9502	TRUE	0.000133232
rs6923237	C	T	Glucose levels	Tanner stage of boys	-0.433839	-0.098399	0.0953054	0.025537	20.7216	TRUE	0.0229213
rs8034376	T	G	Glucose levels	Tanner stage of boys	0.380981	-0.004463	0.0798438	0.023665	22.7679	TRUE	3.4694e-05
rs1927392	T	C	Glucose levels	Tanner stage of girls	-0.430624	-0.009727	0.0940817	0.03315	20.9502	TRUE	3.78226e-05
rs6923237	C	T	Glucose levels	Tanner stage of girls	-0.433839	0.037751	0.0953054	0.025537	20.7216	TRUE	0.000256694
rs8034376	T	G	Glucose levels	Tanner stage of girls	0.380981	0.012516	0.0798438	0.023665	22.7679	TRUE	2.54824e-05
rs1927392	T	C	Glucose levels	Age of menarche	-0.430624	0.00067867	0.0940817	0.00412005	20.9502	TRUE	5.64752e-06
rs6923237	C	T	Glucose levels	Age of menarche	-0.433839	0.000747533	0.0953054	0.00395934	20.7216	TRUE	6.39409e-06
rs8034376	T	G	Glucose levels	Age of menarche	0.380981	-0.0015215	0.0798438	0.00368035	22.7679	TRUE	2.41488e-06
rs581221	G	A	Proline betaine levels	Tanner stage of boys	-0.20657	-0.01043	0.0467179	0.014884	19.5509	TRUE	0.000319969
rs7599241	A	G	Proline betaine levels	Tanner stage of boys	-0.28547	-0.043692	0.0557721	0.015706	26.1991	TRUE	0.00110973
rs9521520	A	G	Proline betaine levels	Tanner stage of boys	-0.226248	0.027884	0.0477216	0.014475	22.477	TRUE	0.000900371
rs581221	G	A	Proline betaine levels	Tanner stage of girls	-0.20657	-0.006304	0.0467179	0.014884	19.5509	TRUE	8.53445e-05
rs7599241	A	G	Proline betaine levels	Tanner stage of girls	-0.28547	-0.015957	0.0557721	0.015706	26.1991	TRUE	1.37902e-05
rs9521520	A	G	Proline betaine levels	Tanner stage of girls	-0.226248	0.016152	0.0477216	0.014475	22.477	TRUE	7.37407e-05
rs581221	G	A	Proline betaine levels	Age of menarche	-0.20657	-0.00182415	0.0467179	0.00213453	19.5509	TRUE	1.41386e-05
rs7599241	A	G	Proline betaine levels	Age of menarche	-0.28547	-0.000737523	0.0557721	0.00241804	26.1991	TRUE	4.10621e-07
rs9521520	A	G	Proline betaine levels	Age of menarche	-0.226248	0.00410922	0.0477216	0.00219405	22.477	TRUE	4.3881e-06
rs581221	G	A	Proline betaine levels	Tanner stage of boys	-0.20657	-0.01043	0.0467179	0.014884	19.5509	TRUE	0.000319969
rs7599241	A	G	Proline betaine levels	Tanner stage of boys	-0.28547	-0.043692	0.0557721	0.015706	26.1991	TRUE	0.00110973
rs9521520	A	G	Proline betaine levels	Tanner stage of boys	-0.226248	0.027884	0.0477216	0.014475	22.477	TRUE	0.000900371
rs581221	G	A	Proline betaine levels	Tanner stage of girls	-0.20657	-0.006304	0.0467179	0.014884	19.5509	TRUE	8.53445e-05
rs7599241	A	G	Proline betaine levels	Tanner stage of girls	-0.28547	-0.015957	0.0557721	0.015706	26.1991	TRUE	1.37902e-05
rs9521520	A	G	Proline betaine levels	Tanner stage of girls	-0.226248	0.016152	0.0477216	0.014475	22.477	TRUE	7.37407e-05
rs581221	G	A	Proline betaine levels	Age of menarche	-0.20657	-0.00182415	0.0467179	0.00213453	19.5509	TRUE	1.41386e-05
rs7599241	A	G	Proline betaine levels	Age of menarche	-0.28547	-0.000737523	0.0557721	0.00241804	26.1991	TRUE	4.10621e-07
rs9521520	A	G	Proline betaine levels	Age of menarche	-0.226248	0.00410922	0.0477216	0.00219405	22.477	TRUE	4.3881e-06
rs1040936	G	A	Trimethylamine oxide levels	Tanner stage of boys	-0.493601	-0.00088	0.0972644	0.030901	25.7539	TRUE	7.46768e-06
rs12196150	T	C	Trimethylamine oxide levels	Tanner stage of boys	0.208796	0.039499	0.0471252	0.013999	19.6309	TRUE	0.00833121
rs1040936	G	A	Trimethylamine oxide levels	Tanner stage of girls	-0.493601	-0.045448	0.0972644	0.030901	25.7539	TRUE	3.50972e-05
rs12196150	T	C	Trimethylamine oxide levels	Tanner stage of girls	0.208796	-0.049331	0.0471252	0.013999	19.6309	TRUE	0.00541238
rs1040936	G	A	Trimethylamine oxide levels	Age of menarche	-0.493601	0.00938209	0.0972644	0.00508225	25.7539	TRUE	8.52978e-07
rs12196150	T	C	Trimethylamine oxide levels	Age of menarche	0.208796	0.000345755	0.0471252	0.00219447	19.6309	TRUE	1.10768e-05
rs59514928	A	G	Trimethylamine oxide levels	Age of menarche	-0.292448	0.00246678	0.06274	0.00305891	21.7274	TRUE	4.6198e-06
rs79863432	C	T	Trimethylamine oxide levels	Age of menarche	-0.405597	-0.000763194	0.0884833	0.00424637	21.0119	TRUE	5.49686e-06
rs11054447	G	A	Dimethylamine levels	Tanner stage of boys	-0.410993	0.005175	0.0888894	0.027102	21.3781	TRUE	6.09552e-05
rs12074072	G	A	Dimethylamine levels	Tanner stage of boys	-0.463699	-0.025405	0.0901061	0.026958	26.4828	TRUE	3.70584e-05
rs13287026	A	G	Dimethylamine levels	Tanner stage of boys	-0.460249	0.038077	0.103585	0.028083	19.7421	TRUE	0.000905347
rs1457783	C	T	Dimethylamine levels	Tanner stage of boys	-0.44287	0.027776	0.0897439	0.028876	24.3524	TRUE	8.47192e-05
rs2369526	T	C	Dimethylamine levels	Tanner stage of boys	0.203003	0.013364	0.0448119	0.013274	20.5218	TRUE	0.000378994
rs2798716	A	C	Dimethylamine levels	Tanner stage of boys	-0.386064	-0.054762	0.0794044	0.026759	23.639	TRUE	0.000748302
rs4695849	A	G	Dimethylamine levels	Tanner stage of boys	-0.318158	-0.050513	0.0701781	0.022588	20.5534	TRUE	0.0027353
rs6078334	G	A	Dimethylamine levels	Tanner stage of boys	-0.453004	0.043141	0.0977117	0.028549	21.4937	TRUE	0.000632912
rs6846703	G	A	Dimethylamine levels	Tanner stage of boys	-0.405394	-0.002703	0.0850821	0.02432	22.7027	TRUE	3.04958e-05
rs11054447	G	A	Dimethylamine levels	Age of menarche	-0.410993	-0.00010918	0.0888894	0.00412234	21.3781	TRUE	4.35069e-06
rs11621122	T	C	Dimethylamine levels	Age of menarche	-0.355728	0.00012766	0.0778469	0.00321594	20.8811	TRUE	5.63381e-06
rs12074072	G	A	Dimethylamine levels	Age of menarche	-0.463699	0.000964814	0.0901061	0.00428215	26.4828	TRUE	3.46457e-07
rs12749677	T	C	Dimethylamine levels	Age of menarche	-0.453336	0.00243432	0.0997936	0.00463896	20.6365	TRUE	7.38457e-06
rs13287026	A	G	Dimethylamine levels	Age of menarche	-0.460249	0.00458487	0.103585	0.00487468	19.7421	TRUE	1.31534e-05
rs1457783	C	T	Dimethylamine levels	Age of menarche	-0.44287	-0.00124944	0.0897439	0.00459103	24.3524	TRUE	1.03369e-06
rs2369526	T	C	Dimethylamine levels	Age of menarche	0.203003	-0.00143252	0.0448119	0.00206389	20.5218	TRUE	8.23303e-06
rs2798716	A	C	Dimethylamine levels	Age of menarche	-0.386064	0.000624271	0.0794044	0.00417633	23.639	TRUE	1.42731e-06
rs2916747	G	A	Dimethylamine levels	Age of menarche	-0.494515	-0.00438405	0.103769	0.00540852	22.7102	TRUE	2.81427e-06
rs34316510	T	G	Dimethylamine levels	Age of menarche	-0.377242	0.00306519	0.0818323	0.00344745	21.2515	TRUE	6.02729e-06
rs4695849	A	G	Dimethylamine levels	Age of menarche	-0.318158	-0.00213815	0.0701781	0.00349676	20.5534	TRUE	7.90531e-06
rs56719998	G	T	Dimethylamine levels	Age of menarche	-0.354258	0.00352084	0.0796717	0.00416416	19.7711	TRUE	1.26078e-05
rs6078334	G	A	Dimethylamine levels	Age of menarche	-0.453004	-0.000135046	0.0977117	0.00464194	21.4937	TRUE	4.10418e-06
rs6846703	G	A	Dimethylamine levels	Age of menarche	-0.405394	-0.0102141	0.0850821	0.00387291	22.7027	TRUE	4.95114e-06
rs77912339	A	G	Dimethylamine levels	Age of menarche	-0.615755	0.00420495	0.105091	0.00486232	34.3311	TRUE	8.60046e-09
rs8047750	G	A	Dimethylamine levels	Age of menarche	-0.368407	-0.000164912	0.0818612	0.00439714	20.2534	TRUE	7.76741e-06
rs945670	A	G	Dimethylamine levels	Age of menarche	-0.305925	-0.00224487	0.0664337	0.00319145	21.2056	TRUE	5.83345e-06
rs11054447	G	A	Dimethylamine levels	Tanner stage of girls	-0.410993	0.006304	0.0888894	0.027102	21.3781	TRUE	2.84211e-05
rs12074072	G	A	Dimethylamine levels	Tanner stage of girls	-0.463699	-0.004303	0.0901061	0.026958	26.4828	TRUE	2.70809e-06
rs13287026	A	G	Dimethylamine levels	Tanner stage of girls	-0.460249	-0.026718	0.103585	0.028083	19.7421	TRUE	0.000175405
rs1457783	C	T	Dimethylamine levels	Tanner stage of girls	-0.44287	0.006718	0.0897439	0.028876	24.3524	TRUE	7.78593e-06
rs2369526	T	C	Dimethylamine levels	Tanner stage of girls	0.203003	0.034009	0.0448119	0.013274	20.5218	TRUE	0.0012328
rs2798716	A	C	Dimethylamine levels	Tanner stage of girls	-0.386064	0.044247	0.0794044	0.026759	23.639	TRUE	0.00010686
rs4695849	A	G	Dimethylamine levels	Tanner stage of girls	-0.318158	0.034566	0.0701781	0.022588	20.5534	TRUE	0.000295623
rs6078334	G	A	Dimethylamine levels	Tanner stage of girls	-0.453004	0.023645	0.0977117	0.028549	21.4937	TRUE	7.04059e-05
rs6846703	G	A	Dimethylamine levels	Tanner stage of girls	-0.405394	-0.006752	0.0850821	0.02432	22.7027	TRUE	1.72095e-05
rs13538	G	A	N-acetyl neuraminic acid levels	Tanner stage of girls	-0.492583	0.018536	0.0538113	0.015964	83.7938	TRUE	2.01023e-15
rs242965	C	T	N-acetyl neuraminic acid levels	Tanner stage of girls	-0.223622	0.000786	0.0501089	0.014739	19.9159	TRUE	4.04525e-05
rs4605911	T	C	N-acetyl neuraminic acid levels	Tanner stage of girls	-0.360408	0.009062	0.0757874	0.027996	22.615	TRUE	1.93081e-05
rs687289	A	G	N-acetyl neuraminic acid levels	Tanner stage of girls	0.272987	0.003422	0.0469857	0.013996	33.7562	TRUE	1.38909e-07
rs13538	G	A	N-acetyl neuraminic acid levels	Tanner stage of boys	-0.492583	-0.019016	0.0538113	0.015964	83.7938	TRUE	7.16871e-14
rs242965	C	T	N-acetyl neuraminic acid levels	Tanner stage of boys	-0.223622	0.020816	0.0501089	0.014739	19.9159	TRUE	0.000933583
rs4605911	T	C	N-acetyl neuraminic acid levels	Tanner stage of boys	-0.360408	0.01887	0.0757874	0.027996	22.615	TRUE	9.44021e-05
rs687289	A	G	N-acetyl neuraminic acid levels	Tanner stage of boys	0.272987	-0.02482	0.0469857	0.013996	33.7562	TRUE	1.51015e-05
rs13538	G	A	N-acetyl neuraminic acid levels	Age of menarche	-0.492583	-0.00246047	0.0538113	0.00248451	83.7938	TRUE	3.75264e-19
rs242965	C	T	N-acetyl neuraminic acid levels	Age of menarche	-0.223622	0.00437552	0.0501089	0.00233669	19.9159	TRUE	1.57827e-05
rs4605911	T	C	N-acetyl neuraminic acid levels	Age of menarche	-0.360408	-0.000877644	0.0757874	0.00400261	22.615	TRUE	2.45642e-06
rs687289	A	G	N-acetyl neuraminic acid levels	Age of menarche	0.272987	0.00218588	0.0469857	0.00221399	33.7562	TRUE	1.19715e-08
rs73725595	G	A	N-acetyl neuraminic acid levels	Age of menarche	-0.325493	-0.00193611	0.0736178	0.00371907	19.5487	TRUE	1.28455e-05
rs12427151	C	T	Isoleucine levels	Tanner stage of girls	-0.315686	0.008422	0.0683352	0.021845	21.3413	TRUE	3.70724e-05
rs1423432	A	C	Isoleucine levels	Tanner stage of girls	-0.328178	0.029679	0.0682557	0.019047	23.1174	TRUE	0.000113205
rs7154366	T	C	Isoleucine levels	Tanner stage of girls	-0.376688	-0.011116	0.0785185	0.020863	23.0154	TRUE	2.30343e-05
rs7211218	A	C	Isoleucine levels	Tanner stage of girls	-0.380048	0.045927	0.0830448	0.0236	20.9437	TRUE	0.000459398
rs7260829	A	C	Isoleucine levels	Tanner stage of girls	-0.363192	0.030672	0.0750513	0.021811	23.4183	TRUE	7.96139e-05
rs7298857	A	G	Isoleucine levels	Tanner stage of girls	-0.263749	-0.013363	0.0594438	0.0175	19.6865	TRUE	0.000135455
rs732224	C	T	Isoleucine levels	Tanner stage of girls	0.203591	-0.037745	0.0458725	0.013236	19.6977	TRUE	0.00237676
rs12427151	C	T	Isoleucine levels	Tanner stage of boys	-0.315686	-0.066421	0.0683352	0.021845	21.3413	TRUE	0.00683524
rs1423432	A	C	Isoleucine levels	Tanner stage of boys	-0.328178	-0.01009	0.0682557	0.019047	23.1174	TRUE	5.90363e-05
rs7154366	T	C	Isoleucine levels	Tanner stage of boys	-0.376688	-0.00804	0.0785185	0.020863	23.0154	TRUE	4.63926e-05
rs7211218	A	C	Isoleucine levels	Tanner stage of boys	-0.380048	-0.037384	0.0830448	0.0236	20.9437	TRUE	0.000863931
rs7260829	A	C	Isoleucine levels	Tanner stage of boys	-0.363192	0.011602	0.0750513	0.021811	23.4183	TRUE	5.27625e-05
rs7298857	A	G	Isoleucine levels	Tanner stage of boys	-0.263749	-0.047195	0.0594438	0.0175	19.6865	TRUE	0.00692305
rs732224	C	T	Isoleucine levels	Tanner stage of boys	0.203591	-0.022702	0.0458725	0.013236	19.6977	TRUE	0.00163303
rs114067927	T	G	Isoleucine levels	Age of menarche	-0.298884	0.00299444	0.0636169	0.00303713	22.073	TRUE	4.09807e-06
rs12427151	C	T	Isoleucine levels	Age of menarche	-0.315686	-0.00177575	0.0683352	0.00322781	21.3413	TRUE	5.19851e-06
rs1423432	A	C	Isoleucine levels	Age of menarche	-0.328178	-0.0024974	0.0682557	0.00308737	23.1174	TRUE	2.29e-06
rs7154366	T	C	Isoleucine levels	Age of menarche	-0.376688	0.00773241	0.0785185	0.00331046	23.0154	TRUE	3.86903e-06
rs7211218	A	C	Isoleucine levels	Age of menarche	-0.380048	-0.00529759	0.0830448	0.00362423	20.9437	TRUE	8.35463e-06
rs7260829	A	C	Isoleucine levels	Age of menarche	-0.363192	-7.64549e-05	0.0750513	0.00351095	23.4183	TRUE	1.53322e-06
rs7298857	A	G	Isoleucine levels	Age of menarche	-0.263749	-0.00202983	0.0594438	0.00276549	19.6865	TRUE	1.27414e-05
rs732224	C	T	Isoleucine levels	Age of menarche	0.203591	0.00271259	0.0458725	0.00206951	19.6977	TRUE	1.49774e-05
rs73442912	A	C	Isoleucine levels	Age of menarche	-0.577516	0.00431372	0.104119	0.00763062	30.7657	TRUE	4.53866e-08
rs76303578	A	G	Isoleucine levels	Age of menarche	-0.433629	-0.000506047	0.0903222	0.00354954	23.0488	TRUE	1.92287e-06
rs10768122	G	A	Creatine levels	Tanner stage of boys	0.201022	0.007263	0.044951	0.013391	19.9991	TRUE	0.000203093
rs1772847	T	G	Creatine levels	Tanner stage of boys	-0.251528	-0.058138	0.0567302	0.017701	19.6583	TRUE	0.0151026
rs3738091	A	G	Creatine levels	Tanner stage of boys	-0.228335	-0.026129	0.0461795	0.013706	24.4483	TRUE	0.000451636
rs10768122	G	A	Creatine levels	Tanner stage of girls	0.201022	0.019644	0.044951	0.013391	19.9991	TRUE	0.00033551
rs1772847	T	G	Creatine levels	Tanner stage of girls	-0.251528	-0.007576	0.0567302	0.017701	19.6583	TRUE	8.19852e-05
rs3738091	A	G	Creatine levels	Tanner stage of girls	-0.228335	-0.013183	0.0461795	0.013706	24.4483	TRUE	2.57694e-05
rs10768122	G	A	Creatine levels	Age of menarche	0.201022	0.000411464	0.044951	0.00211497	19.9991	TRUE	9.27149e-06
rs1772847	T	G	Creatine levels	Age of menarche	-0.251528	0.00129809	0.0567302	0.00269416	19.6583	TRUE	1.20096e-05
rs3738091	A	G	Creatine levels	Age of menarche	-0.228335	0.00412447	0.0461795	0.00216428	24.4483	TRUE	1.66229e-06
rs10057687	T	G	Leucine levels	Tanner stage of boys	0.208999	0.038754	0.0463406	0.015113	20.3407	TRUE	0.00471886
rs7704882	C	T	Leucine levels	Tanner stage of boys	0.260678	-0.024528	0.053126	0.016692	24.0766	TRUE	0.000238536
rs9955021	T	C	Leucine levels	Tanner stage of boys	-0.233837	-6.2e-05	0.0520827	0.014848	20.1577	TRUE	6.98893e-05
rs10057687	T	G	Leucine levels	Tanner stage of girls	0.208999	-0.002562	0.0463406	0.015113	20.3407	TRUE	4.04324e-05
rs7704882	C	T	Leucine levels	Tanner stage of girls	0.260678	-0.002035	0.053126	0.016692	24.0766	TRUE	7.23617e-06
rs9955021	T	C	Leucine levels	Tanner stage of girls	-0.233837	0.012978	0.0520827	0.014848	20.1577	TRUE	0.000131521
rs10057687	T	G	Leucine levels	Age of menarche	0.208999	0.000220976	0.0463406	0.00217953	20.3407	TRUE	7.57032e-06
rs35549808	C	A	Leucine levels	Age of menarche	-0.479862	0.0063041	0.104256	0.0043735	21.1852	TRUE	7.3547e-06
rs7704882	C	T	Leucine levels	Age of menarche	0.260678	-0.00200948	0.053126	0.00251138	24.0766	TRUE	1.40792e-06
rs9955021	T	C	Leucine levels	Age of menarche	-0.233837	-0.00210026	0.0520827	0.00231603	20.1577	TRUE	1.05479e-05
rs12212617	G	A	Glutamine levels	Tanner stage of girls	-0.305365	0.034422	0.0659863	0.021745	21.4156	TRUE	0.000228043
rs1515177	C	T	Glutamine levels	Tanner stage of girls	-0.428347	0.021219	0.0893721	0.029623	22.9714	TRUE	3.17417e-05
rs2050935	C	T	Glutamine levels	Tanner stage of girls	-0.254927	0.01903	0.05625	0.017424	20.5393	TRUE	0.000156296
rs2234962	C	T	Glutamine levels	Tanner stage of girls	-0.248017	-0.028527	0.0556543	0.015926	19.8593	TRUE	0.00055887
rs2971408	G	A	Glutamine levels	Tanner stage of girls	-0.410852	-0.001428	0.0849999	0.025373	23.3634	TRUE	8.82622e-06
rs3812696	A	G	Glutamine levels	Tanner stage of girls	-0.458324	0.037656	0.102743	0.027848	19.8996	TRUE	0.000295887
rs4862495	C	A	Glutamine levels	Tanner stage of girls	-0.222125	-0.007753	0.0474041	0.013472	21.9565	TRUE	3.87517e-05
rs12212617	G	A	Glutamine levels	Age of menarche	-0.305365	0.00462829	0.0659863	0.00350894	21.4156	TRUE	6.31414e-06
rs1515177	C	T	Glutamine levels	Age of menarche	-0.428347	0.00108496	0.0893721	0.00484395	22.9714	TRUE	2.05209e-06
rs2050935	C	T	Glutamine levels	Age of menarche	-0.254927	-0.00054715	0.05625	0.00258001	20.5393	TRUE	7.06796e-06
rs2234962	C	T	Glutamine levels	Age of menarche	-0.248017	0.000931981	0.0556543	0.00251273	19.8593	TRUE	1.04901e-05
rs2971408	G	A	Glutamine levels	Age of menarche	-0.410852	-0.0014729	0.0849999	0.0040801	23.3634	TRUE	1.75596e-06
rs3812696	A	G	Glutamine levels	Age of menarche	-0.458324	0.0143525	0.102743	0.00423119	19.8996	TRUE	2.45481e-05
rs4862495	C	A	Glutamine levels	Age of menarche	-0.222125	-0.00244863	0.0474041	0.00213985	21.9565	TRUE	4.56125e-06
rs12212617	G	A	Glutamine levels	Tanner stage of boys	-0.305365	0.006388	0.0659863	0.021745	21.4156	TRUE	7.31478e-05
rs1515177	C	T	Glutamine levels	Tanner stage of boys	-0.428347	-0.011294	0.0893721	0.029623	22.9714	TRUE	4.67976e-05
rs2050935	C	T	Glutamine levels	Tanner stage of boys	-0.254927	0.051956	0.05625	0.017424	20.5393	TRUE	0.00794422
rs2234962	C	T	Glutamine levels	Tanner stage of boys	-0.248017	0.028903	0.0556543	0.015926	19.8593	TRUE	0.00180577
rs2971408	G	A	Glutamine levels	Tanner stage of boys	-0.410852	0.020726	0.0849999	0.025373	23.3634	TRUE	9.30929e-05
rs3812696	A	G	Glutamine levels	Tanner stage of boys	-0.458324	0.087018	0.102743	0.027848	19.8996	TRUE	0.0115159
rs4862495	C	A	Glutamine levels	Tanner stage of boys	-0.222125	0.003084	0.0474041	0.013472	21.9565	TRUE	5.20432e-05
rs12576623	C	T	Taurine levels	Tanner stage of girls	-0.729411	0.01148	0.10257	0.029548	50.5714	TRUE	1.6041e-10
rs4950328	T	C	Taurine levels	Tanner stage of girls	0.226918	0.012236	0.0492952	0.015289	21.1899	TRUE	7.64869e-05
rs7505690	A	G	Taurine levels	Tanner stage of girls	-0.26488	-0.005489	0.0595257	0.016864	19.8011	TRUE	6.56333e-05
rs9945664	C	T	Taurine levels	Tanner stage of girls	-0.394189	-0.01494	0.084286	0.023122	21.8725	TRUE	4.49812e-05
rs12576623	C	T	Taurine levels	Age of menarche	-0.729411	0.00354623	0.10257	0.00460165	50.5714	TRUE	2.8389e-12
rs4950328	T	C	Taurine levels	Age of menarche	0.226918	0.00297775	0.0492952	0.00227929	21.1899	TRUE	7.04747e-06
rs73580413	T	C	Taurine levels	Age of menarche	-0.293852	0.00333012	0.0653347	0.00295035	20.2288	TRUE	1.08594e-05
rs7505690	A	G	Taurine levels	Age of menarche	-0.26488	0.00301359	0.0595257	0.00264352	19.8011	TRUE	1.35277e-05
rs9945664	C	T	Taurine levels	Age of menarche	-0.394189	0.00175713	0.084286	0.00360019	21.8725	TRUE	3.89424e-06
rs12576623	C	T	Taurine levels	Tanner stage of boys	-0.729411	-0.015893	0.10257	0.029548	50.5714	TRUE	1.69301e-09
rs4950328	T	C	Taurine levels	Tanner stage of boys	0.226918	-0.021635	0.0492952	0.015289	21.1899	TRUE	0.000598667
rs7505690	A	G	Taurine levels	Tanner stage of boys	-0.26488	-0.060748	0.0595257	0.016864	19.8011	TRUE	0.021496
rs9945664	C	T	Taurine levels	Tanner stage of boys	-0.394189	0.04562	0.084286	0.023122	21.8725	TRUE	0.00118614
rs7816768	T	C	N1-methyl-nicotinamide levels	Tanner stage of girls	-0.199565	-0.02093	0.0447056	0.014445	19.9271	TRUE	0.000336708
rs72890037	T	C	N1-methyl-nicotinamide levels	Age of menarche	-0.472363	0.00220732	0.100311	0.00482956	22.1747	TRUE	3.30831e-06
rs75317837	A	G	N1-methyl-nicotinamide levels	Age of menarche	-0.41117	-0.00835685	0.0854565	0.00431594	23.1501	TRUE	3.19996e-06
rs7816768	T	C	N1-methyl-nicotinamide levels	Age of menarche	-0.199565	-5.0348e-06	0.0447056	0.00213701	19.9271	TRUE	9.08887e-06
rs7816768	T	C	N1-methyl-nicotinamide levels	Tanner stage of boys	-0.199565	0.032584	0.0447056	0.014445	19.9271	TRUE	0.00343488
rs10959075	C	A	Sucrose levels	Tanner stage of girls	-0.218939	0.020333	0.0477483	0.014631	21.0247	TRUE	0.000200174
rs13067731	T	C	Sucrose levels	Tanner stage of girls	-0.27312	-0.01717	0.0581185	0.018096	22.084	TRUE	6.6632e-05
rs10959075	C	A	Sucrose levels	Tanner stage of boys	-0.218939	-0.012107	0.0477483	0.014631	21.0247	TRUE	0.000229089
rs13067731	T	C	Sucrose levels	Tanner stage of boys	-0.27312	-0.007156	0.0581185	0.018096	22.084	TRUE	6.82226e-05
rs10959075	C	A	Sucrose levels	Age of menarche	-0.218939	-0.00108537	0.0477483	0.00223009	21.0247	TRUE	5.99109e-06
rs13067731	T	C	Sucrose levels	Age of menarche	-0.27312	0.0108793	0.0581185	0.00278271	22.084	TRUE	9.8085e-06
rs10908431	C	T	3-Indoxylsulfate levels	Age of menarche	-0.221602	0.000201778	0.0482425	0.00211877	21.1002	TRUE	5.12157e-06
rs17640143	G	A	3-Indoxylsulfate levels	Age of menarche	-0.482181	-0.00641509	0.104229	0.00510211	21.4013	TRUE	6.24308e-06
rs17867775	T	C	3-Indoxylsulfate levels	Age of menarche	-0.508549	0.0153201	0.107652	0.00521602	22.3163	TRUE	6.55679e-06
rs2535704	A	G	3-Indoxylsulfate levels	Age of menarche	-0.272135	0.00173071	0.0601507	0.00283089	20.4686	TRUE	8.25378e-06
rs72712950	A	G	3-Indoxylsulfate levels	Age of menarche	-0.460849	-0.00206361	0.0950908	0.00498963	23.4877	TRUE	1.67639e-06
rs9364590	A	G	3-Indoxylsulfate levels	Age of menarche	-0.221675	-0.00166402	0.049427	0.00235727	20.1143	TRUE	1.01644e-05
rs10908431	C	T	3-Indoxylsulfate levels	Tanner stage of boys	-0.221602	0.026269	0.0482425	0.013419	21.1002	TRUE	0.0014935
rs17867775	T	C	3-Indoxylsulfate levels	Tanner stage of boys	-0.508549	0.094451	0.107652	0.033102	22.3163	TRUE	0.00395213
rs2535704	A	G	3-Indoxylsulfate levels	Tanner stage of boys	-0.272135	0.012116	0.0601507	0.01816	20.4686	TRUE	0.000212171
rs9364590	A	G	3-Indoxylsulfate levels	Tanner stage of boys	-0.221675	0.027407	0.049427	0.014769	20.1143	TRUE	0.00176908
rs10908431	C	T	3-Indoxylsulfate levels	Tanner stage of girls	-0.221602	0.007699	0.0482425	0.013419	21.1002	TRUE	5.56054e-05
rs17867775	T	C	3-Indoxylsulfate levels	Tanner stage of girls	-0.508549	-0.020219	0.107652	0.033102	22.3163	TRUE	3.5214e-05
rs2535704	A	G	3-Indoxylsulfate levels	Tanner stage of girls	-0.272135	0.021779	0.0601507	0.01816	20.4686	TRUE	0.000188615
rs9364590	A	G	3-Indoxylsulfate levels	Tanner stage of girls	-0.221675	-0.004979	0.049427	0.014769	20.1143	TRUE	5.83816e-05
rs12460876	C	T	Lysine levels	Tanner stage of girls	0.477981	-0.020732	0.0462115	0.013567	106.984	TRUE	8.16698e-19
rs4865901	G	A	Lysine levels	Tanner stage of girls	-0.232774	-0.00764	0.0520169	0.014723	20.0253	TRUE	8.07172e-05
rs12460876	C	T	Lysine levels	Tanner stage of boys	0.477981	0.004755	0.0462115	0.013567	106.984	TRUE	6.7464e-19
rs4865901	G	A	Lysine levels	Tanner stage of boys	-0.232774	-0.008569	0.0520169	0.014723	20.0253	TRUE	0.000215808
rs10007537	A	G	Lysine levels	Age of menarche	0.490095	-0.00409849	0.107713	0.0055281	20.7027	TRUE	7.61645e-06
rs12460876	C	T	Lysine levels	Age of menarche	0.477981	0.00314784	0.0462115	0.00211484	106.984	TRUE	9.59332e-24
rs4865901	G	A	Lysine levels	Age of menarche	-0.232774	-0.000504722	0.0520169	0.00236369	20.0253	TRUE	9.19906e-06
rs11119159	T	C	Glycine levels	Tanner stage of girls	0.236777	-0.015364	0.0519584	0.015914	20.7667	TRUE	0.00011749
rs12364099	T	G	Glycine levels	Tanner stage of girls	-0.265616	-0.001815	0.0599571	0.01801	19.6258	TRUE	4.96491e-05
rs7155212	A	G	Glycine levels	Tanner stage of girls	-0.206198	0.005363	0.0441217	0.013345	21.8406	TRUE	3.07015e-05
rs11119159	T	C	Glycine levels	Tanner stage of boys	0.236777	-0.027405	0.0519584	0.015914	20.7667	TRUE	0.00114916
rs12364099	T	G	Glycine levels	Tanner stage of boys	-0.265616	-0.067971	0.0599571	0.01801	19.6258	TRUE	0.0275643
rs7155212	A	G	Glycine levels	Tanner stage of boys	-0.206198	-0.015648	0.0441217	0.013345	21.8406	TRUE	0.000312778
rs11119159	T	C	Glycine levels	Age of menarche	0.236777	-0.00248494	0.0519584	0.0025378	20.7667	TRUE	7.91432e-06
rs12364099	T	G	Glycine levels	Age of menarche	-0.265616	0.00131559	0.0599571	0.00285787	19.6258	TRUE	1.2134e-05
rs12655635	T	C	Glycine levels	Age of menarche	-0.292909	0.00445171	0.05999	0.00292819	23.8401	TRUE	1.99222e-06
rs7155212	A	G	Glycine levels	Age of menarche	-0.206198	0.00128362	0.0441217	0.00208479	21.8406	TRUE	4.1157e-06
rs9938745	G	A	Glycine levels	Age of menarche	0.267494	0.000683137	0.0596293	0.00289302	20.1238	TRUE	8.80563e-06
rs12441398	G	A	4-deoxythreonic acid levels	Tanner stage of girls	-0.255757	-0.025287	0.0543942	0.017654	22.108	TRUE	0.000139069
rs1678383	G	T	4-deoxythreonic acid levels	Tanner stage of girls	-0.351462	0.009113	0.0783809	0.022383	20.1065	TRUE	6.53774e-05
rs12441398	G	A	4-deoxythreonic acid levels	Tanner stage of boys	-0.255757	-0.031562	0.0543942	0.017654	22.108	TRUE	0.000811545
rs1678383	G	T	4-deoxythreonic acid levels	Tanner stage of boys	-0.351462	-0.071497	0.0783809	0.022383	20.1065	TRUE	0.0118933
rs12441398	G	A	4-deoxythreonic acid levels	Age of menarche	-0.255757	-0.00313072	0.0543942	0.00286117	22.108	TRUE	4.16186e-06
rs1678383	G	T	4-deoxythreonic acid levels	Age of menarche	-0.351462	-0.00633005	0.0783809	0.00352361	20.1065	TRUE	1.40328e-05
rs850309	C	T	Alanine levels	Tanner stage of girls	0.267345	0.020915	0.0602673	0.017236	19.6781	TRUE	0.000264787
rs850309	C	T	Alanine levels	Tanner stage of boys	0.267345	0.006719	0.0602673	0.017236	19.6781	TRUE	0.000174575
rs4634945	C	A	Alanine levels	Age of menarche	-0.262709	-0.00130181	0.056863	0.00249716	21.3447	TRUE	5.14444e-06
rs4709618	A	C	Alanine levels	Age of menarche	-0.241024	0.0055444	0.0536688	0.00260739	20.1686	TRUE	1.4967e-05
rs850309	C	T	Alanine levels	Age of menarche	0.267345	0.000235458	0.0602673	0.00274169	19.6781	TRUE	1.05867e-05
rs10491128	A	G	Tyrosine levels	Tanner stage of girls	-0.259813	-0.01782	0.0483355	0.015426	28.8928	TRUE	5.89624e-06
rs7704882	C	T	Tyrosine levels	Tanner stage of girls	0.268195	-0.002035	0.051859	0.016692	26.7457	TRUE	2.25488e-06
rs10491128	A	G	Tyrosine levels	Tanner stage of boys	-0.259813	0.037454	0.0483355	0.015426	28.8928	TRUE	0.000264555
rs7704882	C	T	Tyrosine levels	Tanner stage of boys	0.268195	-0.024528	0.051859	0.016692	26.7457	TRUE	9.35358e-05
rs10491128	A	G	Tyrosine levels	Age of menarche	-0.259813	-0.00387412	0.0483355	0.00238116	28.8928	TRUE	1.67356e-07
rs28375335	C	T	Tyrosine levels	Age of menarche	0.412372	-0.00389909	0.0923271	0.00461668	19.9489	TRUE	1.15152e-05
rs7704882	C	T	Tyrosine levels	Age of menarche	0.268195	-0.00200948	0.051859	0.00251138	26.7457	TRUE	3.6816e-07
rs7797345	G	T	Tyrosine levels	Age of menarche	0.247594	0.00207873	0.0526128	0.00263808	22.1461	TRUE	3.71678e-06
rs10093896	T	G	Carnitine levels	Age of menarche	0.22359	-0.00204786	0.0474502	0.00211199	22.2039	TRUE	3.81698e-06
rs3740497	T	C	Carnitine levels	Age of menarche	-0.469441	-0.00120437	0.0971494	0.005244	23.3498	TRUE	1.69605e-06
rs16939752	C	T	Acetone levels	Tanner stage of girls	-0.316401	-0.03163	0.0675212	0.020746	21.9581	TRUE	0.000169282
rs16939752	C	T	Acetone levels	Tanner stage of boys	-0.316401	-0.025888	0.0675212	0.020746	21.9581	TRUE	0.000341865
rs16939752	C	T	Acetone levels	Age of menarche	-0.316401	-0.00266041	0.0675212	0.00323786	21.9581	TRUE	4.13006e-06
rs1188688	G	A	Acetate levels	Age of menarche	-0.270265	-0.00550466	0.0583935	0.0026929	21.4215	TRUE	7.82044e-06
rs12977772	T	G	Acetate levels	Age of menarche	-0.288544	-0.00184369	0.0552125	0.00270623	27.3117	TRUE	2.66277e-07
rs298571	T	C	Acetate levels	Age of menarche	-0.340911	-0.00413283	0.076735	0.00332813	19.7377	TRUE	1.43877e-05
rs73026895	T	C	Acetate levels	Age of menarche	-0.408314	-0.000209108	0.0848368	0.00389477	23.1644	TRUE	1.76271e-06
rs13538	G	A	3-aminoisobutyrate levels	Tanner stage of boys	-0.379211	-0.019016	0.0555401	0.015964	46.6174	TRUE	4.24859e-08
rs1932616	T	C	3-aminoisobutyrate levels	Tanner stage of boys	-0.360467	0.023208	0.0745776	0.022504	23.3622	TRUE	0.000139026
rs1995266	G	T	3-aminoisobutyrate levels	Tanner stage of boys	-0.222283	0.014988	0.0495765	0.01466	20.1031	TRUE	0.000454676
rs7312206	T	C	3-aminoisobutyrate levels	Tanner stage of boys	-0.214054	-0.024645	0.0473753	0.016342	20.4148	TRUE	0.000916512
rs13538	G	A	3-aminoisobutyrate levels	Tanner stage of girls	-0.379211	0.018536	0.0555401	0.015964	46.6174	TRUE	4.91544e-09
rs1932616	T	C	3-aminoisobutyrate levels	Tanner stage of girls	-0.360467	0.006206	0.0745776	0.022504	23.3622	TRUE	1.29045e-05
rs1995266	G	T	3-aminoisobutyrate levels	Tanner stage of girls	-0.222283	0.007295	0.0495765	0.01466	20.1031	TRUE	7.54483e-05
rs7312206	T	C	3-aminoisobutyrate levels	Tanner stage of girls	-0.214054	-0.021174	0.0473753	0.016342	20.4148	TRUE	0.000222237
rs114008126	T	C	3-aminoisobutyrate levels	Age of menarche	-0.420734	0.0006628	0.0948228	0.00483587	19.6874	TRUE	1.06954e-05
rs13538	G	A	3-aminoisobutyrate levels	Age of menarche	-0.379211	-0.00246047	0.0555401	0.00248451	46.6174	TRUE	2.15358e-11
rs1932616	T	C	3-aminoisobutyrate levels	Age of menarche	-0.360467	-0.000991194	0.0745776	0.00354054	23.3622	TRUE	1.71244e-06
rs1995266	G	T	3-aminoisobutyrate levels	Age of menarche	-0.222283	-0.00368787	0.0495765	0.00227827	20.1031	TRUE	1.33498e-05
rs72776768	T	C	3-aminoisobutyrate levels	Age of menarche	-0.432879	0.0121944	0.0957043	0.00437717	20.4583	TRUE	1.56794e-05
rs7312206	T	C	3-aminoisobutyrate levels	Age of menarche	-0.214054	-0.00312285	0.0473753	0.002225	20.4148	TRUE	1.07168e-05
rs8133547	G	A	3-aminoisobutyrate levels	Age of menarche	-0.385471	0.00187977	0.0856404	0.00411366	20.2594	TRUE	8.77115e-06
rs1026885	T	C	N-methylpicolinic acid levels	Tanner stage of boys	-0.263922	0.011557	0.0529298	0.015206	24.8629	TRUE	4.74435e-05
rs1026885	T	C	N-methylpicolinic acid levels	Tanner stage of girls	-0.263922	-0.015567	0.0529298	0.015206	24.8629	TRUE	2.40945e-05
rs1026885	T	C	N-methylpicolinic acid levels	Age of menarche	-0.263922	-0.00179631	0.0529298	0.00241899	24.8629	TRUE	9.30153e-07
rs4297636	C	T	N-methylpicolinic acid levels	Age of menarche	0.241181	-0.00437083	0.0544362	0.00246016	19.6295	TRUE	1.77257e-05
rs61572747	G	A	N-methylpicolinic acid levels	Age of menarche	-0.218161	0.00794465	0.0490954	0.00236644	19.7457	TRUE	2.62166e-05
rs12680675	C	T	4-deoxyerythronic acid levels	Tanner stage of boys	0.27212	0.009939	0.0598576	0.019892	20.6672	TRUE	0.000144776
rs12680675	C	T	4-deoxyerythronic acid levels	Tanner stage of girls	0.27212	-0.003063	0.0598576	0.019892	20.6672	TRUE	3.41311e-05
rs12680675	C	T	4-deoxyerythronic acid levels	Age of menarche	0.27212	0.00153011	0.0598576	0.00315345	20.6672	TRUE	7.18444e-06
rs4417704	A	G	4-deoxyerythronic acid levels	Age of menarche	0.235874	-0.00116592	0.0490282	0.00235573	23.1455	TRUE	2.04567e-06
rs72981857	T	G	4-deoxyerythronic acid levels	Age of menarche	-0.377524	-0.00606664	0.0799778	0.00408051	22.2818	TRUE	4.29993e-06
rs872730	T	C	4-deoxyerythronic acid levels	Age of menarche	0.256165	-0.000906053	0.0575572	0.00319199	19.808	TRUE	1.04973e-05
rs10422153	G	T	3-hydroxyisobutyrate levels	Tanner stage of boys	0.217837	0.027831	0.046929	0.014029	21.5467	TRUE	0.00134455
rs12055083	A	G	3-hydroxyisobutyrate levels	Tanner stage of boys	0.324327	-0.082695	0.0697296	0.021335	21.6337	TRUE	0.0186962
rs16860	G	T	3-hydroxyisobutyrate levels	Tanner stage of boys	-0.212699	0.059215	0.0469816	0.013521	20.4963	TRUE	0.0441402
rs2472476	C	T	3-hydroxyisobutyrate levels	Tanner stage of boys	0.303075	0.005449	0.0463211	0.013672	42.8098	TRUE	2.21277e-08
rs2485368	T	C	3-hydroxyisobutyrate levels	Tanner stage of boys	-0.253301	-0.026206	0.0558156	0.015888	20.595	TRUE	0.00108399
rs10422153	G	T	3-hydroxyisobutyrate levels	Tanner stage of girls	0.217837	-0.011134	0.046929	0.014029	21.5467	TRUE	6.52477e-05
rs12055083	A	G	3-hydroxyisobutyrate levels	Tanner stage of girls	0.324327	0.029017	0.0697296	0.021335	21.6337	TRUE	0.000150331
rs16860	G	T	3-hydroxyisobutyrate levels	Tanner stage of girls	-0.212699	-0.00098	0.0469816	0.013521	20.4963	TRUE	3.2252e-05
rs2472476	C	T	3-hydroxyisobutyrate levels	Tanner stage of girls	0.303075	0.010581	0.0463211	0.013672	42.8098	TRUE	9.6884e-09
rs2485368	T	C	3-hydroxyisobutyrate levels	Tanner stage of girls	-0.253301	-0.026059	0.0558156	0.015888	20.595	TRUE	0.000340764
rs10422153	G	T	3-hydroxyisobutyrate levels	Age of menarche	0.217837	-0.00344919	0.046929	0.00220979	21.5467	TRUE	6.35739e-06
rs11972354	G	A	3-hydroxyisobutyrate levels	Age of menarche	0.300955	-0.000873223	0.0655963	0.00319825	21.0497	TRUE	5.546e-06
rs12055083	A	G	3-hydroxyisobutyrate levels	Age of menarche	0.324327	0.0033878	0.0697296	0.00350887	21.6337	TRUE	5.08406e-06
rs16860	G	T	3-hydroxyisobutyrate levels	Age of menarche	-0.212699	0.000749461	0.0469816	0.00215329	20.4963	TRUE	7.52445e-06
rs2472476	C	T	3-hydroxyisobutyrate levels	Age of menarche	0.303075	-0.00248268	0.0463211	0.00213592	42.8098	TRUE	1.4901e-10
rs2485368	T	C	3-hydroxyisobutyrate levels	Age of menarche	-0.253301	-0.00197643	0.0558156	0.00247636	20.595	TRUE	8.18133e-06
rs4282425	G	A	N-methylnicotinic acid levels	Age of menarche	-0.227551	0.00516784	0.0510266	0.00242069	19.8867	TRUE	1.72707e-05
rs7946008	T	C	N-methylnicotinic acid levels	Age of menarche	-0.20997	-0.00107976	0.0469033	0.00223435	20.0405	TRUE	9.88409e-06
rs4282425	G	A	N-methylnicotinic acid levels	Tanner stage of girls	-0.227551	0.027859	0.0510266	0.015904	19.8867	TRUE	0.00052413
rs7946008	T	C	N-methylnicotinic acid levels	Tanner stage of girls	-0.20997	0.004438	0.0469033	0.014954	20.0405	TRUE	5.65258e-05
rs4282425	G	A	N-methylnicotinic acid levels	Tanner stage of boys	-0.227551	-0.0237	0.0510266	0.015904	19.8867	TRUE	0.00107233
rs7946008	T	C	N-methylnicotinic acid levels	Tanner stage of boys	-0.20997	0.033305	0.0469033	0.014954	20.0405	TRUE	0.00317691
rs6105537	T	C	Pantothenic acid levels	Tanner stage of girls	0.262534	0.054996	0.0574684	0.018328	20.8695	TRUE	0.001918
rs6105537	T	C	Pantothenic acid levels	Tanner stage of boys	0.262534	-0.009168	0.0574684	0.018328	20.8695	TRUE	0.000133847
rs6105537	T	C	Pantothenic acid levels	Age of menarche	0.262534	0.000812652	0.0574684	0.00259219	20.8695	TRUE	6.15494e-06
rs6768566	T	C	Pantothenic acid levels	Age of menarche	0.274906	0.000745866	0.0520939	0.00249966	27.848	TRUE	1.7845e-07
rs1369971	T	C	Scyllo-inositol levels	Tanner stage of girls	-0.379966	-0.010751	0.0852993	0.023215	19.8426	TRUE	7.99563e-05
rs1805812	C	T	Scyllo-inositol levels	Tanner stage of girls	-0.457286	0.018158	0.0939155	0.022336	23.7083	TRUE	2.73597e-05
rs1369971	T	C	Scyllo-inositol levels	Tanner stage of boys	-0.379966	-0.006213	0.0852993	0.023215	19.8426	TRUE	0.000130599
rs1805812	C	T	Scyllo-inositol levels	Tanner stage of boys	-0.457286	-0.010917	0.0939155	0.022336	23.7083	TRUE	4.33223e-05
rs1369971	T	C	Scyllo-inositol levels	Age of menarche	-0.379966	-0.0032241	0.0852993	0.00375136	19.8426	TRUE	1.22071e-05
rs1805812	C	T	Scyllo-inositol levels	Age of menarche	-0.457286	0.00412575	0.0939155	0.00349132	23.7083	TRUE	1.91257e-06
rs6872714	A	G	Urea levels	Tanner stage of girls	-0.200061	0.014702	0.0452256	0.013443	19.5684	TRUE	0.000232338
rs6872714	A	G	Urea levels	Tanner stage of boys	-0.200061	-0.020392	0.0452256	0.013443	19.5684	TRUE	0.00124829
rs6872714	A	G	Urea levels	Age of menarche	-0.200061	-0.00331627	0.0452256	0.00211066	19.5684	TRUE	1.72326e-05
rs11613331	G	A	3-hydroxybutyrate + 3-aminoisobutyrate levels	Tanner stage of girls	-0.320981	-0.042126	0.0459832	0.013354	48.7259	TRUE	1.56257e-07
rs40200	A	G	3-hydroxybutyrate + 3-aminoisobutyrate levels	Tanner stage of girls	0.813922	0.042587	0.0801405	0.021924	103.148	TRUE	1.37127e-17
rs11613331	G	A	3-hydroxybutyrate + 3-aminoisobutyrate levels	Tanner stage of boys	-0.320981	0.005461	0.0459832	0.013354	48.7259	TRUE	2.37159e-09
rs40200	A	G	3-hydroxybutyrate + 3-aminoisobutyrate levels	Tanner stage of boys	0.813922	0.050814	0.0801405	0.021924	103.148	TRUE	5.25234e-15
rs11613331	G	A	3-hydroxybutyrate + 3-aminoisobutyrate levels	Age of menarche	-0.320981	-0.00304771	0.0459832	0.0020727	48.7259	TRUE	9.52933e-12
rs40200	A	G	3-hydroxybutyrate + 3-aminoisobutyrate levels	Age of menarche	0.813922	-0.00115905	0.0801405	0.00345186	103.148	TRUE	2.74391e-23
rs2077867	C	A	Trimethylamine levels	Tanner stage of boys	-0.466928	-0.075415	0.104165	0.030278	20.0936	TRUE	0.0045827
rs2147896	G	A	Trimethylamine levels	Tanner stage of boys	-1.02384	0.0339	0.0400493	0.013734	653.549	TRUE	5.97465e-86
rs2077867	C	A	Trimethylamine levels	Tanner stage of girls	-0.466928	0.009658	0.104165	0.030278	20.0936	TRUE	5.72139e-05
rs2147896	G	A	Trimethylamine levels	Tanner stage of girls	-1.02384	0.002307	0.0400493	0.013734	653.549	TRUE	1.57289e-103
rs114530407	G	A	Trimethylamine levels	Age of menarche	-0.460948	0.00437507	0.0994649	0.00535838	21.4765	TRUE	5.26184e-06
rs2077867	C	A	Trimethylamine levels	Age of menarche	-0.466928	-0.000462871	0.104165	0.00455063	20.0936	TRUE	8.59373e-06
rs2147896	G	A	Trimethylamine levels	Age of menarche	-1.02384	0.00198132	0.0400493	0.00216881	653.549	TRUE	1.46497e-119
rs62519959	G	A	Trimethylamine levels	Age of menarche	-0.418879	-0.00314095	0.0944413	0.00461997	19.6722	TRUE	1.26336e-05
rs2697971	T	G	N-methyl-2-pyridone-5-carboxamide levels	Tanner stage of girls	-0.243769	0.017601	0.0535835	0.015866	20.6964	TRUE	0.000150363
rs4786155	C	T	N-methyl-2-pyridone-5-carboxamide levels	Tanner stage of girls	0.214267	-0.023937	0.048173	0.01375	19.7834	TRUE	0.000536446
rs6774516	G	T	N-methyl-2-pyridone-5-carboxamide levels	Tanner stage of girls	-0.239499	-0.002033	0.0528571	0.015985	20.5306	TRUE	3.47047e-05
rs2697971	T	G	N-methyl-2-pyridone-5-carboxamide levels	Tanner stage of boys	-0.243769	-0.0037	0.0535835	0.015866	20.6964	TRUE	8.69047e-05
rs4786155	C	T	N-methyl-2-pyridone-5-carboxamide levels	Tanner stage of boys	0.214267	-0.023898	0.048173	0.01375	19.7834	TRUE	0.00164501
rs6774516	G	T	N-methyl-2-pyridone-5-carboxamide levels	Tanner stage of boys	-0.239499	-0.025221	0.0528571	0.015985	20.5306	TRUE	0.000987606
rs2697971	T	G	N-methyl-2-pyridone-5-carboxamide levels	Age of menarche	-0.243769	0.0156917	0.0535835	0.00247994	20.6964	TRUE	3.79955e-05
rs4786155	C	T	N-methyl-2-pyridone-5-carboxamide levels	Age of menarche	0.214267	0.00248369	0.048173	0.00218588	19.7834	TRUE	1.36348e-05
rs6774516	G	T	N-methyl-2-pyridone-5-carboxamide levels	Age of menarche	-0.239499	0.00224959	0.0528571	0.00247439	20.5306	TRUE	8.7364e-06
rs7326350	G	A	N-methyl-2-pyridone-5-carboxamide levels	Age of menarche	-0.268391	0.0031971	0.0604586	0.00284541	19.7069	TRUE	1.41213e-05
rs2410339	G	A	5-oxoproline levels	Tanner stage of boys	-0.236824	0.022262	0.0515235	0.01503	21.1271	TRUE	0.000683695
rs6439035	A	G	5-oxoproline levels	Tanner stage of boys	-0.518508	0.030633	0.0947257	0.03313	29.9623	TRUE	9.84855e-06
rs7930859	A	C	5-oxoproline levels	Tanner stage of boys	-0.404234	-0.075967	0.0902408	0.034196	20.0659	TRUE	0.00312518
rs9514992	A	G	5-oxoproline levels	Tanner stage of boys	-0.240516	0.014604	0.0527587	0.014959	20.7827	TRUE	0.000326279
rs111798194	C	A	5-oxoproline levels	Age of menarche	-0.442371	-0.00856277	0.0998601	0.00464391	19.6241	TRUE	1.81198e-05
rs111841972	C	A	5-oxoproline levels	Age of menarche	-0.483814	-0.00262359	0.095761	0.00441564	25.5258	TRUE	6.34652e-07
rs11557187	A	G	5-oxoproline levels	Age of menarche	-0.517078	-0.00622381	0.106377	0.0046355	23.6273	TRUE	2.0954e-06
rs116628058	A	G	5-oxoproline levels	Age of menarche	-0.449933	0.000890647	0.0958345	0.00423994	22.0421	TRUE	3.27932e-06
rs117568100	T	C	5-oxoproline levels	Age of menarche	-0.449959	0.0058034	0.095133	0.00461014	22.3709	TRUE	3.8347e-06
rs2410339	G	A	5-oxoproline levels	Age of menarche	-0.236824	0.00159708	0.0515235	0.00232875	21.1271	TRUE	6.03854e-06
rs4945731	A	C	5-oxoproline levels	Age of menarche	-0.514593	-0.000821601	0.111974	0.00488133	21.1199	TRUE	5.18369e-06
rs55947773	T	C	5-oxoproline levels	Age of menarche	-0.53437	0.0023393	0.0995333	0.00439682	28.8235	TRUE	1.18536e-07
rs56035112	T	C	5-oxoproline levels	Age of menarche	-0.386619	-0.002676	0.0824153	0.0043481	22.0065	TRUE	3.78327e-06
rs6439035	A	G	5-oxoproline levels	Age of menarche	-0.518508	-0.00352904	0.0947257	0.00512573	29.9623	TRUE	7.08412e-08
rs6463794	T	G	5-oxoproline levels	Age of menarche	-0.282556	-0.000398223	0.0628749	0.00321145	20.1955	TRUE	8.21027e-06
rs73986997	C	T	5-oxoproline levels	Age of menarche	-0.515143	-0.00550457	0.11215	0.00493698	21.0986	TRUE	6.96858e-06
rs75570285	A	G	5-oxoproline levels	Age of menarche	-0.4742	-0.00107606	0.105182	0.00482487	20.3255	TRUE	7.91071e-06
rs7930859	A	C	5-oxoproline levels	Age of menarche	-0.404234	-0.00217734	0.0902408	0.00434223	20.0659	TRUE	9.80943e-06
rs9514992	A	G	5-oxoproline levels	Age of menarche	-0.240516	0.00278623	0.0527587	0.0023797	20.7827	TRUE	8.31082e-06
rs2410339	G	A	5-oxoproline levels	Tanner stage of girls	-0.236824	0.034021	0.0515235	0.01503	21.1271	TRUE	0.000666423
rs6439035	A	G	5-oxoproline levels	Tanner stage of girls	-0.518508	0.04942	0.0947257	0.03313	29.9623	TRUE	6.9738e-06
rs7930859	A	C	5-oxoproline levels	Tanner stage of girls	-0.404234	0.000427	0.0902408	0.034196	20.0659	TRUE	3.54166e-05
rs9514992	A	G	5-oxoproline levels	Tanner stage of girls	-0.240516	-0.019371	0.0527587	0.014959	20.7827	TRUE	0.0001914
rs2184034	T	C	Succinate levels	Tanner stage of girls	-0.346062	0.018903	0.0772869	0.022688	20.0491	TRUE	0.000129332
rs2184034	T	C	Succinate levels	Tanner stage of boys	-0.346062	0.00434	0.0772869	0.022688	20.0491	TRUE	0.000104223
rs2184034	T	C	Succinate levels	Age of menarche	-0.346062	0.00369837	0.0772869	0.00362095	20.0491	TRUE	1.15254e-05
rs28590571	T	C	Succinate levels	Age of menarche	-0.37803	-0.00887484	0.081426	0.00433967	21.5539	TRUE	7.323e-06
rs73084105	C	T	Succinate levels	Age of menarche	-0.37083	0.0076234	0.0822726	0.00377545	20.316	TRUE	1.3479e-05
rs17101058	T	C	P-hydroxyphenylacetate levels	Tanner stage of boys	0.277956	-0.019511	0.0619459	0.01724	20.1338	TRUE	0.000541446
rs17101058	T	C	P-hydroxyphenylacetate levels	Tanner stage of girls	0.277956	0.002797	0.0619459	0.01724	20.1338	TRUE	4.37728e-05
rs17101058	T	C	P-hydroxyphenylacetate levels	Age of menarche	0.277956	-0.00136824	0.0619459	0.00270749	20.1338	TRUE	9.48615e-06
rs71431799	A	G	P-hydroxyphenylacetate levels	Age of menarche	-0.312698	0.00136921	0.0692169	0.00307283	20.4092	TRUE	8.09822e-06
rs76243123	A	G	P-hydroxyphenylacetate levels	Age of menarche	0.419131	-0.0048388	0.0945373	0.0052013	19.6559	TRUE	1.3701e-05
rs10954948	A	C	Valine levels	Tanner stage of boys	-0.480514	0.039513	0.096576	0.031166	24.7556	TRUE	0.000129884
rs11118289	C	A	Valine levels	Tanner stage of boys	-0.406681	-0.032889	0.0813448	0.021218	24.9946	TRUE	0.000200126
rs11155607	T	G	Valine levels	Tanner stage of boys	-0.248513	0.079241	0.0554383	0.016551	20.0945	TRUE	0.0737913
rs16977561	A	G	Valine levels	Tanner stage of boys	-0.325642	0.043982	0.0699681	0.019986	21.6612	TRUE	0.00181855
rs17078743	C	T	Valine levels	Tanner stage of boys	-0.529029	-0.064077	0.105334	0.030687	25.2245	TRUE	0.000476965
rs2174915	C	A	Valine levels	Tanner stage of boys	-0.343734	-0.005297	0.0750177	0.020053	20.9951	TRUE	8.17677e-05
rs7453029	T	C	Valine levels	Tanner stage of boys	-0.248989	-0.04175	0.0545867	0.017347	20.8059	TRUE	0.00325419
rs9825287	A	G	Valine levels	Tanner stage of boys	-0.513254	0.011097	0.10221	0.033934	25.2161	TRUE	1.73293e-05
rs10954948	A	C	Valine levels	Tanner stage of girls	-0.480514	0.058616	0.096576	0.031166	24.7556	TRUE	9.87141e-05
rs11118289	C	A	Valine levels	Tanner stage of girls	-0.406681	0.033184	0.0813448	0.021218	24.9946	TRUE	5.48994e-05
rs11155607	T	G	Valine levels	Tanner stage of girls	-0.248513	-0.012804	0.0554383	0.016551	20.0945	TRUE	0.000115985
rs16977561	A	G	Valine levels	Tanner stage of girls	-0.325642	-0.024491	0.0699681	0.019986	21.6612	TRUE	0.000121276
rs17078743	C	T	Valine levels	Tanner stage of girls	-0.529029	-0.06677	0.105334	0.030687	25.2245	TRUE	0.000129946
rs2174915	C	A	Valine levels	Tanner stage of girls	-0.343734	0.021112	0.0750177	0.020053	20.9951	TRUE	0.000122248
rs7453029	T	C	Valine levels	Tanner stage of girls	-0.248989	-0.018724	0.0545867	0.017347	20.8059	TRUE	0.00013751
rs9825287	A	G	Valine levels	Tanner stage of girls	-0.513254	0.038533	0.10221	0.033934	25.2161	TRUE	2.5126e-05
rs10954948	A	C	Valine levels	Age of menarche	-0.480514	-0.00561314	0.096576	0.00487087	24.7556	TRUE	1.12076e-06
rs11118289	C	A	Valine levels	Age of menarche	-0.406681	0.000504239	0.0813448	0.00336817	24.9946	TRUE	7.17334e-07
rs11155607	T	G	Valine levels	Age of menarche	-0.248513	-0.00145917	0.0554383	0.00247208	20.0945	TRUE	9.92366e-06
rs16977561	A	G	Valine levels	Age of menarche	-0.325642	0.0102288	0.0699681	0.00321508	21.6612	TRUE	9.72923e-06
rs17078743	C	T	Valine levels	Age of menarche	-0.529029	0.00235068	0.105334	0.00509393	25.2245	TRUE	7.07282e-07
rs2174915	C	A	Valine levels	Age of menarche	-0.343734	-0.000162327	0.0750177	0.00322313	20.9951	TRUE	5.33174e-06
rs7453029	T	C	Valine levels	Age of menarche	-0.248989	-0.00373478	0.0545867	0.0027329	20.8059	TRUE	8.70513e-06
rs78286168	C	T	Valine levels	Age of menarche	-0.314083	-0.000689511	0.0691901	0.00366735	20.6063	TRUE	6.78098e-06
rs9825287	A	G	Valine levels	Age of menarche	-0.513254	0.00201321	0.10221	0.00491196	25.2161	TRUE	6.98365e-07
rs1337446	T	C	Formate levels	Tanner stage of girls	-0.469204	0.002517	0.10009	0.031306	21.9757	TRUE	1.69754e-05
rs1337446	T	C	Formate levels	Tanner stage of boys	-0.469204	0.000258	0.10009	0.031306	21.9757	TRUE	3.33785e-05
rs11213079	T	C	Formate levels	Age of menarche	-0.451877	-0.00611079	0.0976245	0.00446936	21.4251	TRUE	6.37592e-06
rs1337446	T	C	Formate levels	Age of menarche	-0.469204	0.00424428	0.10009	0.00447639	21.9757	TRUE	4.25486e-06
rs62379536	A	G	Formate levels	Age of menarche	-0.423523	0.00260032	0.0952761	0.00473141	19.76	TRUE	1.16297e-05
rs7618981	A	G	Formate levels	Age of menarche	-0.22767	0.000990821	0.0509015	0.00226586	20.0054	TRUE	9.92746e-06
rs10497841	C	A	Creatinine levels	Tanner stage of boys	-0.207421	0.004011	0.0447562	0.013817	21.4781	TRUE	7.0912e-05
rs829057	G	A	Creatinine levels	Tanner stage of boys	0.352998	-0.008399	0.065599	0.018751	28.9567	TRUE	5.18861e-06
rs10497841	C	A	Creatinine levels	Tanner stage of girls	-0.207421	0.029112	0.0447562	0.013817	21.4781	TRUE	0.000471367
rs829057	G	A	Creatinine levels	Tanner stage of girls	0.352998	-0.068844	0.065599	0.018751	28.9567	TRUE	0.000321696
rs10497841	C	A	Creatinine levels	Age of menarche	-0.207421	0.00347768	0.0447562	0.00213469	21.4781	TRUE	6.71579e-06
rs62226145	A	G	Creatinine levels	Age of menarche	0.319929	-0.0011817	0.0724219	0.00344111	19.5149	TRUE	1.24115e-05
rs829057	G	A	Creatinine levels	Age of menarche	0.352998	0.00341037	0.065599	0.00294253	28.9567	TRUE	1.37914e-07
rs1154510	T	C	2-hydroxyisobutyrate levels	Tanner stage of boys	-0.684151	0.014253	0.0649416	0.019018	110.983	TRUE	8.11351e-19
rs12649785	C	A	2-hydroxyisobutyrate levels	Tanner stage of boys	-0.285483	0.012704	0.0636988	0.019635	20.0862	TRUE	0.000236869
rs1527389	A	G	2-hydroxyisobutyrate levels	Tanner stage of boys	0.265747	0.03888	0.0588148	0.017584	20.4157	TRUE	0.00275237
rs7134809	C	T	2-hydroxyisobutyrate levels	Tanner stage of boys	0.285679	-0.005704	0.0644054	0.017521	19.6748	TRUE	0.000155414
rs1154510	T	C	2-hydroxyisobutyrate levels	Tanner stage of girls	-0.684151	0.012343	0.0649416	0.019018	110.983	TRUE	8.43334e-21
rs12649785	C	A	2-hydroxyisobutyrate levels	Tanner stage of girls	-0.285483	0.002513	0.0636988	0.019635	20.0862	TRUE	4.23066e-05
rs1527389	A	G	2-hydroxyisobutyrate levels	Tanner stage of girls	0.265747	-0.00678	0.0588148	0.017584	20.4157	TRUE	5.52846e-05
rs7134809	C	T	2-hydroxyisobutyrate levels	Tanner stage of girls	0.285679	0.003215	0.0644054	0.017521	19.6748	TRUE	5.54232e-05
rs1154510	T	C	2-hydroxyisobutyrate levels	Age of menarche	-0.684151	-0.00772584	0.0649416	0.00311353	110.983	TRUE	2.87436e-24
rs12649785	C	A	2-hydroxyisobutyrate levels	Age of menarche	-0.285483	0.00375702	0.0636988	0.00313424	20.0862	TRUE	1.1913e-05
rs1527389	A	G	2-hydroxyisobutyrate levels	Age of menarche	0.265747	0.002842	0.0588148	0.00282807	20.4157	TRUE	9.52607e-06
rs7134809	C	T	2-hydroxyisobutyrate levels	Age of menarche	0.285679	-0.00463908	0.0644054	0.0027524	19.6748	TRUE	1.6879e-05
rs7333539	C	T	2-hydroxyisobutyrate levels	Age of menarche	0.216268	0.00156271	0.0468119	0.00211331	21.3438	TRUE	5.49826e-06
rs78869074	G	T	2-hydroxyisobutyrate levels	Age of menarche	-0.416503	-0.00261056	0.0927312	0.00487344	20.1736	TRUE	9.37912e-06
rs6517502	G	T	Lactate levels	Tanner stage of boys	-0.200332	0.022265	0.0443597	0.013431	20.395	TRUE	0.00117566
rs6517502	G	T	Lactate levels	Tanner stage of girls	-0.200332	0.013579	0.0443597	0.013431	20.395	TRUE	0.000146679
rs6517502	G	T	Lactate levels	Age of menarche	-0.200332	-0.00399078	0.0443597	0.00212793	20.395	TRUE	1.24262e-05
rs10492699	A	G	Tanner stage of girls	T2D	-0.199296	-0.0092	0.034147	0.0106	34.0637	TRUE	1.21362e-08
rs1149336	C	T	Tanner stage of girls	T2D	0.089489	0.0009	0.014859	0.0086	36.2711	TRUE	2.41428e-09
rs4973823	A	G	Tanner stage of girls	T2D	0.090219	0.0035	0.015277	0.0065	34.8755	TRUE	6.51389e-09
rs10492699	A	G	Tanner stage of girls	CVD	-0.199296	-0.000519041	0.034147	0.00233471	34.0637	TRUE	8.00299e-09
rs1149336	C	T	Tanner stage of girls	CVD	0.089489	-0.000759736	0.014859	0.00103424	36.2711	TRUE	3.74477e-09
rs4973823	A	G	Tanner stage of girls	CVD	0.090219	-0.000169651	0.015277	0.00101813	34.8755	TRUE	5.1211e-09
rs114670539	T	C	Childhood BMI	T2D	0.0991	0.0232	0.0179	0.0244	30.6508	TRUE	4.0953e-07
rs11676272	G	A	Childhood BMI	T2D	0.075	0.0179	0.0079	0.0063	90.1298	TRUE	6.76003e-17
rs12042908	G	A	Childhood BMI	T2D	-0.0586	-0.012	0.0077	0.0076	57.918	TRUE	5.71489e-12
rs12641981	T	C	Childhood BMI	T2D	0.044	0.0483	0.008	0.0065	30.25	TRUE	0.00112411
rs13107325	T	C	Childhood BMI	T2D	0.0953	0.0738	0.0173	0.0199	30.3455	TRUE	1.83793e-05
rs17817449	G	T	Childhood BMI	T2D	0.0683	0.1156	0.008	0.0069	72.8889	TRUE	0.000285532
rs41279738	G	T	Childhood BMI	T2D	0.1199	0.0696	0.0211	0.0218	32.2904	TRUE	4.39223e-06
rs4477562	T	C	Childhood BMI	T2D	0.0802	0.0314	0.0112	0.0083	51.2758	TRUE	4.86989e-09
rs543874	G	A	Childhood BMI	T2D	0.0793	0.0475	0.0099	0.0077	64.1617	TRUE	1.79289e-09
rs56133711	A	G	Childhood BMI	T2D	0.0566	0.0261	0.0089	0.0097	40.4439	TRUE	7.44283e-08
rs571312	A	C	Childhood BMI	T2D	0.059	0.0778	0.0093	0.0076	40.2474	TRUE	0.000961132
rs61765651	T	C	Childhood BMI	T2D	-0.0584	-0.033	0.0102	0.011	32.7812	TRUE	2.78652e-06
rs62500888	G	A	Childhood BMI	T2D	-0.0472	-0.0248	0.0076	0.0063	38.5706	TRUE	9.77193e-07
rs7138803	A	G	Childhood BMI	T2D	0.0729	0.0321	0.008	0.0065	83.0377	TRUE	1.24985e-13
rs7199285	T	C	Childhood BMI	T2D	-0.0647	0.0016	0.0101	0.0076	41.0361	TRUE	1.04085e-09
rs939584	T	C	Childhood BMI	T2D	0.1066	0.0663	0.0102	0.0092	109.223	TRUE	6.63641e-16
rs114670539	T	C	Childhood BMI	CVD	0.0991	0.00639283	0.0179	0.00196855	30.6508	TRUE	9.83368e-06
rs11676272	G	A	Childhood BMI	CVD	0.075	-0.00115328	0.0079	0.000909815	90.1298	TRUE	1.80798e-18
rs12042908	G	A	Childhood BMI	CVD	-0.0586	0.000694691	0.0077	0.000918264	57.918	TRUE	1.22937e-12
rs12641981	T	C	Childhood BMI	CVD	0.044	0.00358454	0.008	0.000920707	30.25	TRUE	2.58517e-05
rs13107325	T	C	Childhood BMI	CVD	0.0953	-0.0138802	0.0173	0.00173301	30.3455	TRUE	0.00209328
rs17817449	G	T	Childhood BMI	CVD	0.0683	0.0100292	0.008	0.000933227	72.8889	TRUE	1.71399e-07
rs41279738	G	T	Childhood BMI	CVD	0.1199	-0.0025535	0.0211	0.00286937	32.2904	TRUE	1.85276e-07
rs4477562	T	C	Childhood BMI	CVD	0.0802	0.00431078	0.0112	0.00137427	51.2758	TRUE	1.83713e-09
rs543874	G	A	Childhood BMI	CVD	0.0793	0.0033522	0.0099	0.00112728	64.1617	TRUE	6.31613e-12
rs56133711	A	G	Childhood BMI	CVD	0.0566	0.00123224	0.0089	0.00104093	40.4439	TRUE	7.35714e-09
rs571312	A	C	Childhood BMI	CVD	0.059	0.00439872	0.0093	0.00107871	40.2474	TRUE	6.80188e-07
rs61765651	T	C	Childhood BMI	CVD	-0.0584	-0.00666116	0.0102	0.00115899	32.7812	TRUE	9.1994e-05
rs62500888	G	A	Childhood BMI	CVD	-0.0472	-0.000285972	0.0076	0.000915067	38.5706	TRUE	4.0899e-09
rs7138803	A	G	Childhood BMI	CVD	0.0729	0.00334699	0.008	0.000943822	83.0377	TRUE	7.7086e-15
rs7199285	T	C	Childhood BMI	CVD	-0.0647	-0.00139611	0.0101	0.00119347	41.0361	TRUE	5.50994e-09
rs939584	T	C	Childhood BMI	CVD	0.1066	0.00577788	0.0102	0.00120105	109.223	TRUE	3.11895e-18
rs4854344	T	G	Childhood obesity	T2D	0.2445	0.0685	0.0351	0.0092	48.5225	TRUE	1.79075e-08
rs571312	A	C	Childhood obesity	T2D	0.1986	0.0778	0.0309	0.0076	41.3087	TRUE	3.51491e-06
rs6752378	A	C	Childhood obesity	T2D	0.1695	0.0177	0.0262	0.0063	41.854	TRUE	3.40345e-09
rs7138803	A	G	Childhood obesity	T2D	0.1672	0.0321	0.0271	0.0065	38.0657	TRUE	1.41849e-07
rs9941349	T	C	Childhood obesity	T2D	0.1978	0.1063	0.0267	0.0067	54.882	TRUE	2.99547e-06
rs4854344	T	G	Childhood obesity	CVD	0.2445	0.00590464	0.0351	0.00120471	48.5225	TRUE	1.53829e-09
rs571312	A	C	Childhood obesity	CVD	0.1986	0.00439872	0.0309	0.00107871	41.3087	TRUE	1.61965e-08
rs6752378	A	C	Childhood obesity	CVD	0.1695	-0.000951953	0.0262	0.000911511	41.854	TRUE	5.68124e-10
rs7138803	A	G	Childhood obesity	CVD	0.1672	0.00334699	0.0271	0.000943822	38.0657	TRUE	4.15439e-08
rs9941349	T	C	Childhood obesity	CVD	0.1978	0.00936166	0.0267	0.000926416	54.882	TRUE	2.114e-08
rs1005579	C	T	Age of menarche	T2D	-0.0130876	0.0002	0.00208463	0.0064	39.415	TRUE	3.19166e-07
rs10063744	G	C	Age of menarche	T2D	0.0136863	-0.001	0.00229933	0.0072	35.4299	TRUE	1.72283e-06
rs10090153	G	A	Age of menarche	T2D	0.0145673	-0.0081	0.00211027	0.0065	47.6521	TRUE	8.56791e-07
rs10136330	T	C	Age of menarche	T2D	-0.0292842	0.0718	0.00530296	0.0247	30.4951	TRUE	0.00456244
rs10150677	G	C	Age of menarche	T2D	-0.01471	0.0069	0.00223286	0.0066	43.4013	TRUE	1.75095e-06
rs10203978	T	C	Age of menarche	T2D	-0.0142466	0.0131	0.00206734	0.0064	47.4896	TRUE	8.55743e-06
rs10208482	A	C	Age of menarche	T2D	-0.0233933	-0.0047	0.00218003	0.0066	115.148	TRUE	6.43655e-17
rs10226266	G	A	Age of menarche	T2D	0.0122202	-0.006	0.00211082	0.0064	33.5162	TRUE	2.79038e-05
rs10810065	C	T	Age of menarche	T2D	-0.0140758	0.0078	0.00235456	0.0074	35.7377	TRUE	1.89437e-05
rs10860153	G	A	Age of menarche	T2D	-0.0130358	0.0082	0.00219916	0.0071	35.1368	TRUE	2.94606e-05
rs10861880	C	T	Age of menarche	T2D	-0.0122745	-0.0296	0.0020635	0.0063	35.3833	TRUE	0.0314112
rs10895141	C	A	Age of menarche	T2D	0.0206238	-0.0042	0.00219864	0.0064	87.9892	TRUE	3.19532e-13
rs11030104	G	A	Age of menarche	T2D	0.0196928	-0.0264	0.00256689	0.0071	58.8573	TRUE	3.70821e-05
rs11031006	A	G	Age of menarche	T2D	0.0209309	-0.0121	0.00296442	0.011	49.8536	TRUE	2.82099e-07
rs11039266	G	T	Age of menarche	T2D	0.0187509	-0.0111	0.00229868	0.0077	66.5407	TRUE	5.41099e-09
rs11047473	A	G	Age of menarche	T2D	0.0140596	-0.0117	0.00219213	0.0066	41.1352	TRUE	2.4586e-05
rs11130329	A	C	Age of menarche	T2D	-0.0201635	0.0113	0.00295881	0.0115	46.4406	TRUE	5.68161e-07
rs111401540	A	T	Age of menarche	T2D	-0.0149353	-0.0036	0.00237614	0.0072	39.5079	TRUE	1.2498e-06
rs11218864	C	T	Age of menarche	T2D	0.017921	0.0124	0.00296359	0.0074	36.5669	TRUE	7.03861e-05
rs11228700	T	C	Age of menarche	T2D	-0.0129536	0.0113	0.00212409	0.0075	37.1908	TRUE	3.88229e-05
rs113467400	T	C	Age of menarche	T2D	-0.0201047	0.0071	0.00365533	0.0163	30.2512	TRUE	2.20572e-05
rs113772882	T	G	Age of menarche	T2D	-0.012824	0.0062	0.00227968	0.0079	31.6446	TRUE	3.41317e-05
rs114285994	A	G	Age of menarche	T2D	0.0247828	-0.012	0.00299305	0.0132	68.5603	TRUE	4.338e-10
rs115260227	G	A	Age of menarche	T2D	0.109998	0.0671	0.00998077	0.0536	121.462	TRUE	1.20199e-16
rs11605776	A	C	Age of menarche	T2D	-0.0233182	0.0097	0.00228072	0.0066	104.531	TRUE	6.08218e-14
rs11619721	T	G	Age of menarche	T2D	-0.0216554	-0.0185	0.00363139	0.0159	35.562	TRUE	2.64726e-05
rs116250833	G	A	Age of menarche	T2D	0.0167859	-0.0274	0.00305135	0.0166	30.2625	TRUE	0.000395022
rs11678561	G	C	Age of menarche	T2D	-0.0131328	-0.0016	0.00232604	0.0066	31.8772	TRUE	7.69395e-06
rs1172955	A	T	Age of menarche	T2D	-0.0251205	0.002	0.00227395	0.0073	122.038	TRUE	7.44999e-19
rs11738611	A	C	Age of menarche	T2D	0.0145574	-0.004	0.00251762	0.01	33.4339	TRUE	6.99028e-06
rs11746435	T	A	Age of menarche	T2D	0.0142859	-0.0147	0.00245223	0.009	33.9385	TRUE	0.000134261
rs11875135	A	T	Age of menarche	T2D	0.0238611	-0.0306	0.00405621	0.0142	34.6051	TRUE	0.00036478
rs11893331	G	A	Age of menarche	T2D	0.0331922	0.0025	0.00274896	0.0078	145.793	TRUE	3.65362e-22
rs12040029	T	C	Age of menarche	T2D	-0.0195567	0.006	0.00329083	0.0098	35.3167	TRUE	6.70544e-06
rs12134472	T	C	Age of menarche	T2D	-0.0157792	-0.0012	0.00208275	0.0069	57.3979	TRUE	1.12897e-09
rs12141660	T	C	Age of menarche	T2D	-0.0130223	-0.0132	0.00228325	0.0073	32.5288	TRUE	0.000297133
rs12211649	A	G	Age of menarche	T2D	0.0350757	0.0034	0.00370445	0.01	89.6531	TRUE	4.68781e-14
rs12344679	A	G	Age of menarche	T2D	-0.0120482	0.0012	0.00211922	0.0064	32.3216	TRUE	5.69976e-06
rs12360772	A	G	Age of menarche	T2D	-0.0158553	-0.0061	0.00266355	0.0078	35.4346	TRUE	1.01931e-05
rs12460629	A	G	Age of menarche	T2D	0.0168159	-0.0191	0.0026586	0.007	40.0068	TRUE	0.000324175
rs12532356	A	G	Age of menarche	T2D	0.0179869	0.0142	0.00272778	0.01	43.4804	TRUE	4.89546e-06
rs12543893	T	C	Age of menarche	T2D	0.0173601	-0.0018	0.0024823	0.0072	48.9098	TRUE	2.54484e-08
rs12550650	T	C	Age of menarche	T2D	0.0173466	0.0069	0.00208073	0.0063	69.502	TRUE	6.39628e-10
rs12592315	G	A	Age of menarche	T2D	-0.0117319	0.019	0.0020824	0.0073	31.7401	TRUE	0.00191621
rs12607903	T	C	Age of menarche	T2D	-0.0213151	0.0084	0.00231029	0.0066	85.122	TRUE	1.01316e-11
rs12641981	T	C	Age of menarche	T2D	-0.0162869	0.0483	0.00208522	0.0065	61.0061	TRUE	0.035884
rs12728183	T	C	Age of menarche	T2D	-0.0159044	-0.0099	0.00207616	0.0063	58.6831	TRUE	8.63681e-08
rs12878738	T	C	Age of menarche	T2D	-0.0197574	0.0105	0.0022445	0.0068	77.4855	TRUE	2.93598e-10
rs12891481	T	C	Age of menarche	T2D	-0.013301	0.0074	0.00208366	0.007	40.7488	TRUE	4.0966e-06
rs13022337	G	A	Age of menarche	T2D	-0.0312604	0.067	0.00273174	0.0092	130.951	TRUE	2.585e-07
rs13233916	G	C	Age of menarche	T2D	0.0237794	-0.0183	0.00362132	0.0078	43.1189	TRUE	5.9986e-05
rs13279589	T	C	Age of menarche	T2D	-0.0138306	-0.0093	0.00240301	0.0067	33.1261	TRUE	9.51685e-05
rs13322435	G	A	Age of menarche	T2D	-0.016296	0.0282	0.00211422	0.0066	59.4103	TRUE	0.00012571
rs1361108	T	C	Age of menarche	T2D	-0.0208891	0.0399	0.00207064	0.0084	101.772	TRUE	3.70576e-08
rs1362376	C	T	Age of menarche	T2D	-0.0192016	-0.0135	0.00262637	0.0072	53.4519	TRUE	9.94026e-07
rs141344917	A	G	Age of menarche	T2D	-0.0338561	-0.0117	0.00433624	0.0189	60.9603	TRUE	1.71634e-09
rs141829833	T	C	Age of menarche	T2D	0.0582767	0.031	0.00701963	0.0311	68.9226	TRUE	5.34423e-10
rs142058842	G	C	Age of menarche	T2D	0.0331631	-0.0148	0.00276901	0.0113	143.437	TRUE	1.71504e-19
rs1516883	A	G	Age of menarche	T2D	-0.0443187	0.0063	0.00222417	0.0065	397.043	TRUE	1.1299e-55
rs1544543	G	A	Age of menarche	T2D	0.0165907	0.0089	0.00253673	0.0097	42.7741	TRUE	1.47239e-06
rs1555406	T	C	Age of menarche	T2D	-0.0194845	0.0099	0.00321801	0.0092	36.661	TRUE	1.51169e-05
rs16841741	G	A	Age of menarche	T2D	0.0247088	-0.0095	0.00329443	0.0136	56.2526	TRUE	1.03115e-08
rs16860342	T	C	Age of menarche	T2D	0.018305	0.0067	0.0020872	0.0069	76.9151	TRUE	3.94884e-11
rs17006627	C	G	Age of menarche	T2D	0.0200249	-0.0251	0.00258974	0.01	59.79	TRUE	1.11049e-06
rs17053711	A	G	Age of menarche	T2D	0.0137707	-0.0088	0.00234844	0.0066	34.3837	TRUE	5.75661e-05
rs17817628	G	A	Age of menarche	T2D	-0.017391	-0.0092	0.002285	0.0066	57.9264	TRUE	6.1244e-08
rs183993	A	G	Age of menarche	T2D	0.0119606	-0.0083	0.00210114	0.0087	32.4038	TRUE	4.10923e-05
rs190286519	T	A	Age of menarche	T2D	-0.0213495	0.0511	0.00315862	0.0107	45.6857	TRUE	0.00561127
rs192558	T	C	Age of menarche	T2D	-0.0275333	-0.0159	0.00215916	0.007	162.61	TRUE	8.31095e-20
rs1933801	T	C	Age of menarche	T2D	-0.0620524	0.0034	0.00221003	0.0068	788.353	TRUE	1.67803e-113
rs1981405	T	C	Age of menarche	T2D	0.0210751	-0.0374	0.00318393	0.0084	43.8139	TRUE	0.00448676
rs2046548	T	C	Age of menarche	T2D	-0.0173582	-0.0116	0.00249021	0.0083	48.5889	TRUE	1.0092e-06
rs2048113	C	A	Age of menarche	T2D	-0.0163414	-0.0138	0.0022257	0.0065	53.907	TRUE	1.79544e-06
rs2051189	C	A	Age of menarche	T2D	-0.0124474	-0.0088	0.00207024	0.0063	36.1506	TRUE	3.9992e-05
rs2067711	G	T	Age of menarche	T2D	-0.012672	0.0006	0.00230361	0.0072	30.2602	TRUE	8.71916e-06
rs2076308	C	G	Age of menarche	T2D	-0.0186496	0.0455	0.00268246	0.0073	48.3362	TRUE	0.0368343
rs2167378	T	C	Age of menarche	T2D	-0.0183531	-0.0108	0.00207609	0.0087	78.1496	TRUE	7.64649e-11
rs2234362	C	G	Age of menarche	T2D	0.0333845	0.0183	0.00453332	0.0185	54.2322	TRUE	5.1252e-08
rs2254479	A	G	Age of menarche	T2D	-0.015924	-0.0006	0.0020692	0.0063	59.2242	TRUE	4.57352e-10
rs2297605	A	G	Age of menarche	T2D	0.0184958	-0.0156	0.00209753	0.0064	77.7553	TRUE	6.64678e-09
rs2343506	C	A	Age of menarche	T2D	0.0133464	0.0157	0.00211915	0.0068	39.6648	TRUE	0.000136178
rs2422137	A	C	Age of menarche	T2D	-0.0143644	0.0078	0.00207399	0.0066	47.9691	TRUE	6.43166e-07
rs2428493	A	C	Age of menarche	T2D	0.0170355	0.0368	0.00209641	0.0066	66.0324	TRUE	0.000614226
rs2454055	C	T	Age of menarche	T2D	0.0156285	0.0021	0.00206421	0.0066	57.3227	TRUE	1.93946e-09
rs246180	A	C	Age of menarche	T2D	0.024272	0.0096	0.00222048	0.009	119.486	TRUE	9.08781e-17
rs2524158	C	A	Age of menarche	T2D	0.0191556	-0.0112	0.00275415	0.0144	48.3745	TRUE	1.65374e-07
rs2613766	C	T	Age of menarche	T2D	0.0115009	-0.0075	0.00206963	0.0066	30.8801	TRUE	0.000102134
rs2659005	T	C	Age of menarche	T2D	-0.0133095	0.0116	0.00208494	0.0066	40.7508	TRUE	2.63677e-05
rs2668767	C	T	Age of menarche	T2D	0.0247595	-0.0059	0.00209109	0.0064	140.197	TRUE	6.09847e-20
rs2679894	G	A	Age of menarche	T2D	-0.022806	0.0011	0.00209484	0.0067	118.521	TRUE	1.36476e-18
rs2697961	T	C	Age of menarche	T2D	-0.0237364	-0.0052	0.00283862	0.008	69.9222	TRUE	1.06395e-10
rs27161	A	C	Age of menarche	T2D	-0.0130451	0.003	0.00232253	0.0068	31.548	TRUE	1.45714e-05
rs2764261	G	A	Age of menarche	T2D	-0.0153798	0.0121	0.00213257	0.0067	52.0109	TRUE	1.22501e-06
rs2798224	A	G	Age of menarche	T2D	0.0131267	-0.0015	0.00208416	0.0064	39.6688	TRUE	5.41057e-07
rs2953330	T	G	Age of menarche	T2D	0.0121035	-0.0077	0.00213906	0.0064	32.0167	TRUE	8.50234e-05
rs3136247	G	A	Age of menarche	T2D	0.016269	-0.0047	0.0026163	0.0116	38.6675	TRUE	1.25134e-06
rs34768269	C	T	Age of menarche	T2D	-0.0159629	0.0202	0.00262693	0.0108	36.9255	TRUE	0.00010153
rs34774200	T	C	Age of menarche	T2D	-0.0143834	-0.0155	0.00258049	0.0114	31.0684	TRUE	0.000162876
rs35005436	C	T	Age of menarche	T2D	-0.0240794	0.0551	0.00283316	0.0113	72.2352	TRUE	3.57442e-05
rs35255016	T	C	Age of menarche	T2D	0.0152962	-0.0014	0.00243101	0.0089	39.5907	TRUE	4.4062e-07
rs35375873	C	G	Age of menarche	T2D	0.0218534	-0.0186	0.00330938	0.0125	43.6058	TRUE	5.6849e-06
rs35436838	G	T	Age of menarche	T2D	0.0376738	0.0093	0.00491902	0.0224	58.6572	TRUE	1.76072e-09
rs35605425	T	A	Age of menarche	T2D	-0.0233603	0.022	0.0027463	0.015	72.3537	TRUE	1.03092e-09
rs35917007	G	A	Age of menarche	T2D	0.0194369	0.0093	0.00206747	0.0069	88.3844	TRUE	5.04125e-12
rs35961679	A	G	Age of menarche	T2D	-0.0130655	0.0005	0.00237415	0.0079	30.2856	TRUE	8.19008e-06
rs36087932	A	G	Age of menarche	T2D	0.0170261	0.0146	0.0029996	0.01	32.2184	TRUE	0.000146908
rs3743266	C	T	Age of menarche	T2D	-0.0201453	0.0065	0.00219324	0.0079	84.3675	TRUE	2.05757e-12
rs3810291	A	G	Age of menarche	T2D	-0.0170572	0.0509	0.00220664	0.009	59.752	TRUE	0.00224577
rs3827103	A	G	Age of menarche	T2D	0.0224695	0.0168	0.00374531	0.0087	35.9924	TRUE	0.000151374
rs4073513	G	A	Age of menarche	T2D	0.0137912	-0.0118	0.00226698	0.0074	37.0091	TRUE	5.08896e-05
rs4141153	G	A	Age of menarche	T2D	0.0281279	0.0061	0.00259589	0.0072	117.409	TRUE	6.02717e-17
rs4326331	C	T	Age of menarche	T2D	-0.0124925	0.0112	0.00218955	0.0119	32.5528	TRUE	3.79958e-05
rs4515148	T	G	Age of menarche	T2D	0.0155879	-0.0047	0.00232402	0.0095	44.9879	TRUE	2.04488e-07
rs4660257	C	T	Age of menarche	T2D	-0.0202852	-0.0129	0.00225493	0.007	80.9268	TRUE	3.2186e-10
rs4664605	T	C	Age of menarche	T2D	-0.0165058	0.0184	0.00217205	0.0067	57.7475	TRUE	3.72918e-06
rs4735761	C	A	Age of menarche	T2D	-0.0181669	-0.0185	0.00228449	0.0074	63.2387	TRUE	4.27282e-07
rs4738266	T	C	Age of menarche	T2D	0.0134075	0.0064	0.00222385	0.0065	36.3483	TRUE	1.30914e-05
rs4755720	T	C	Age of menarche	T2D	0.017728	-0.032	0.00212237	0.0071	69.7714	TRUE	2.37141e-05
rs4771121	A	G	Age of menarche	T2D	0.0143963	-0.022	0.00232491	0.0097	38.3433	TRUE	0.000175377
rs4779051	C	A	Age of menarche	T2D	-0.0143983	-0.0155	0.00235241	0.0128	37.4625	TRUE	1.68481e-05
rs4818008	A	T	Age of menarche	T2D	-0.0203606	0.0074	0.00216294	0.0068	88.6119	TRUE	1.61847e-12
rs4857841	A	G	Age of menarche	T2D	0.0176633	0.0052	0.00232947	0.0066	57.4949	TRUE	9.39471e-09
rs4875259	C	T	Age of menarche	T2D	-0.0137417	-0.0015	0.0021523	0.0066	40.7639	TRUE	3.66101e-07
rs539515	C	A	Age of menarche	T2D	-0.0288923	0.0478	0.002557	0.0077	127.674	TRUE	1.57396e-08
rs545075	C	G	Age of menarche	T2D	0.0280331	0.0125	0.00457888	0.0098	37.4821	TRUE	1.98022e-05
rs556493	G	A	Age of menarche	T2D	-0.0127287	0.0026	0.00207619	0.0113	37.5867	TRUE	1.07848e-06
rs55732507	C	T	Age of menarche	T2D	0.0136211	-0.0132	0.0021147	0.0065	41.4884	TRUE	4.27185e-05
rs55749651	A	G	Age of menarche	T2D	0.0133477	-0.0448	0.00212815	0.0086	39.3376	TRUE	0.0338632
rs55876427	A	G	Age of menarche	T2D	0.0140315	-0.0001	0.0021084	0.0065	44.2896	TRUE	5.67166e-08
rs561821	T	C	Age of menarche	T2D	-0.0175362	0.0127	0.00213535	0.0079	67.4424	TRUE	7.32496e-09
rs5742915	C	T	Age of menarche	T2D	0.0161305	-0.0178	0.00207305	0.0085	60.5447	TRUE	2.59835e-07
rs583887	C	T	Age of menarche	T2D	0.0143892	-0.0116	0.00258252	0.0071	31.0446	TRUE	0.000305279
rs59072247	T	C	Age of menarche	T2D	0.0489499	0.0014	0.00608608	0.0109	64.6887	TRUE	8.16098e-11
rs59695806	C	T	Age of menarche	T2D	-0.0145498	0.009	0.00227144	0.0124	41.0309	TRUE	1.46865e-06
rs6007594	A	G	Age of menarche	T2D	0.0128885	-0.0055	0.00234641	0.0067	30.1715	TRUE	5.94627e-05
rs61371450	A	G	Age of menarche	T2D	-0.0204651	-0.0041	0.00271386	0.0087	56.866	TRUE	3.86528e-09
rs61655108	A	G	Age of menarche	T2D	0.0148592	0.0072	0.00242293	0.0075	37.6105	TRUE	8.2899e-06
rs61779781	C	T	Age of menarche	T2D	0.0149309	-0.0028	0.00208358	0.0083	51.3513	TRUE	1.50758e-08
rs62023121	T	C	Age of menarche	T2D	-0.0177084	0.0029	0.00287298	0.0154	37.9921	TRUE	8.31702e-07
rs62048402	A	G	Age of menarche	T2D	-0.030691	0.1161	0.0021076	0.0069	212.054	TRUE	0.0279462
rs62106258	C	T	Age of menarche	T2D	0.0565703	-0.0878	0.004783	0.0229	139.887	TRUE	9.12058e-14
rs62306664	A	C	Age of menarche	T2D	0.0160662	-0.0035	0.00262372	0.0084	37.4966	TRUE	1.90563e-06
rs62376854	G	A	Age of menarche	T2D	-0.028516	0.01	0.00448421	0.0182	40.4395	TRUE	1.06484e-06
rs62379978	G	T	Age of menarche	T2D	0.0318755	0.0085	0.00290508	0.0106	120.392	TRUE	1.85448e-17
rs62507083	T	G	Age of menarche	T2D	-0.0174403	0.0062	0.00318333	0.0096	30.0154	TRUE	4.05663e-05
rs62520182	T	C	Age of menarche	T2D	0.0270222	0.0017	0.00296737	0.0111	82.9274	TRUE	1.94918e-13
rs6712986	C	T	Age of menarche	T2D	-0.0211673	0.0413	0.00314581	0.0128	45.2758	TRUE	0.000274897
rs697049	T	C	Age of menarche	T2D	-0.0153941	0.0081	0.00218158	0.008	49.7928	TRUE	2.19574e-07
rs7048426	A	C	Age of menarche	T2D	-0.0159243	-0.0009	0.00238254	0.0104	44.6725	TRUE	6.25732e-08
rs7073746	G	A	Age of menarche	T2D	0.0134021	0.0015	0.0020697	0.0062	41.9306	TRUE	2.58464e-07
rs7073961	T	C	Age of menarche	T2D	-0.0215373	0.0106	0.003817	0.0114	31.8374	TRUE	4.61379e-05
rs7115813	G	A	Age of menarche	T2D	0.0280242	0.0074	0.00207902	0.0069	181.698	TRUE	2.6239e-25
rs7132908	A	G	Age of menarche	T2D	-0.0143563	0.0394	0.00212593	0.0066	45.6023	TRUE	0.0378632
rs7161194	G	A	Age of menarche	T2D	0.0160838	-0.0165	0.00228807	0.0073	49.4127	TRUE	8.97121e-06
rs7178532	A	G	Age of menarche	T2D	0.0215465	-0.0004	0.00224504	0.0073	92.1097	TRUE	5.71836e-15
rs72767997	C	T	Age of menarche	T2D	0.0358513	-0.0358	0.00630666	0.0315	32.3155	TRUE	6.6154e-05
rs73204208	G	T	Age of menarche	T2D	0.0200946	0.0094	0.00309772	0.0109	42.0799	TRUE	1.56155e-06
rs73205548	T	C	Age of menarche	T2D	0.0175946	0.0034	0.00285867	0.0091	37.8818	TRUE	1.48212e-06
rs7463166	G	A	Age of menarche	T2D	-0.0146095	0.0066	0.00213284	0.0086	46.9196	TRUE	2.54421e-07
rs752278	A	G	Age of menarche	T2D	-0.0211905	-0.0085	0.00212005	0.0076	99.9057	TRUE	5.39798e-14
rs7553348	A	G	Age of menarche	T2D	0.0260579	-0.0117	0.00208128	0.0076	156.754	TRUE	9.4781e-21
rs75544266	T	C	Age of menarche	T2D	0.0356147	0.0355	0.00449666	0.0203	62.7305	TRUE	4.67387e-08
rs7560791	C	G	Age of menarche	T2D	0.0121194	-0.0001	0.00220734	0.0071	30.1456	TRUE	7.53043e-06
rs7563777	C	T	Age of menarche	T2D	-0.0134158	0.0028	0.00206241	0.0067	42.3139	TRUE	3.89246e-07
rs7652234	G	C	Age of menarche	T2D	0.0375649	0.0003	0.00526303	0.009	50.944	TRUE	6.14769e-09
rs7727787	A	G	Age of menarche	T2D	-0.0191551	-0.0146	0.00302872	0.0105	39.9991	TRUE	1.26507e-05
rs7742131	G	T	Age of menarche	T2D	-0.0124536	-0.0077	0.00227045	0.0066	30.0861	TRUE	0.000139391
rs78352137	C	T	Age of menarche	T2D	-0.0316275	-0.0091	0.00328354	0.0145	92.778	TRUE	5.99462e-14
rs7852169	G	C	Age of menarche	T2D	0.0455731	0.0162	0.00375283	0.0089	147.469	TRUE	7.16164e-19
rs7853970	C	T	Age of menarche	T2D	-0.019012	0.0082	0.00209114	0.0063	82.6589	TRUE	2.42012e-11
rs7854743	T	A	Age of menarche	T2D	0.026527	-0.0056	0.00421738	0.0177	39.5631	TRUE	7.15841e-07
rs7915178	C	T	Age of menarche	T2D	0.0184815	-0.0023	0.00210951	0.0063	76.7558	TRUE	3.70831e-12
rs80170948	G	T	Age of menarche	T2D	0.0294043	-0.0685	0.00535288	0.029	30.175	TRUE	0.0017676
rs8112411	A	G	Age of menarche	T2D	0.0235928	0.0002	0.00213323	0.0066	122.316	TRUE	1.9032e-19
rs842548	C	A	Age of menarche	T2D	-0.0145504	0.0109	0.00258552	0.0071	31.6704	TRUE	0.000204595
rs852033	C	A	Age of menarche	T2D	0.0163911	-0.0154	0.00239562	0.0071	46.8145	TRUE	1.42375e-05
rs913588	A	G	Age of menarche	T2D	-0.0186095	0.0055	0.0020634	0.0072	81.3397	TRUE	4.25041e-12
rs9322076	T	C	Age of menarche	T2D	-0.0186098	0.0085	0.00208389	0.0068	79.7506	TRUE	4.83174e-11
rs9341625	T	C	Age of menarche	T2D	-0.0233803	0.011	0.00255099	0.0079	84.0006	TRUE	2.29639e-11
rs9397414	G	A	Age of menarche	T2D	-0.0136894	-0.0059	0.0022207	0.0068	38.0005	TRUE	5.71393e-06
rs9542595	A	G	Age of menarche	T2D	0.013156	0.006	0.0022491	0.0093	34.2161	TRUE	1.04525e-05
rs9568117	C	A	Age of menarche	T2D	0.0188351	0.0108	0.0028238	0.0119	44.4906	TRUE	8.35656e-07
rs9592952	C	A	Age of menarche	T2D	0.0132879	0.0055	0.00209635	0.0064	40.1777	TRUE	2.8167e-06
rs9594366	T	C	Age of menarche	T2D	0.0148672	0.0065	0.00217086	0.0068	46.9024	TRUE	4.54097e-07
rs9616551	G	A	Age of menarche	T2D	-0.0158305	-0.016	0.00260853	0.01	36.8297	TRUE	5.42959e-05
rs9635759	A	G	Age of menarche	T2D	0.0273668	0.0166	0.00229454	0.0066	142.251	TRUE	1.08865e-16
rs9696767	G	A	Age of menarche	T2D	-0.0122001	0.0016	0.00212144	0.0066	33.0724	TRUE	5.13464e-06
rs9757252	C	T	Age of menarche	T2D	0.0208834	0.0082	0.00212675	0.0064	96.4205	TRUE	3.23209e-13
rs9816563	C	T	Age of menarche	T2D	0.0127161	0.0062	0.0020645	0.0068	37.9383	TRUE	6.57031e-06
rs9849338	A	C	Age of menarche	T2D	-0.0146123	-0.0011	0.00216509	0.0064	45.5497	TRUE	6.11364e-08
rs9851777	C	T	Age of menarche	T2D	-0.0236166	0.0114	0.00321381	0.0112	54.0001	TRUE	6.04395e-08
rs1005579	C	T	Age of menarche	CVD	-0.0130876	-0.00039765	0.00208463	0.000920691	39.415	TRUE	1.19231e-06
rs10063744	G	C	Age of menarche	CVD	0.0136863	-0.000448701	0.00229933	0.00101504	35.4299	TRUE	4.52003e-06
rs10090153	G	A	Age of menarche	CVD	0.0145673	-0.00058103	0.00211027	0.000932133	47.6521	TRUE	1.48809e-07
rs10136330	T	C	Age of menarche	CVD	-0.0292842	0.00107036	0.00530296	0.00234921	30.4951	TRUE	2.3564e-05
rs10150677	G	C	Age of menarche	CVD	-0.01471	0.00442432	0.00223286	0.000986134	43.4013	TRUE	0.00592743
rs10203978	T	C	Age of menarche	CVD	-0.0142466	0.00177466	0.00206734	0.0009117	47.4896	TRUE	7.63477e-06
rs10208482	A	C	Age of menarche	CVD	-0.0233933	-0.000116229	0.00218003	0.000963335	115.148	TRUE	4.713e-18
rs10226266	G	A	Age of menarche	CVD	0.0122202	0.000351092	0.00211082	0.000930682	33.5162	TRUE	7.08922e-06
rs10810065	C	T	Age of menarche	CVD	-0.0140758	0.00145737	0.00235456	0.00104112	35.7377	TRUE	5.11957e-05
rs10860153	G	A	Age of menarche	CVD	-0.0130358	0.00122637	0.00219916	0.000972025	35.1368	TRUE	4.32589e-05
rs10861880	C	T	Age of menarche	CVD	-0.0122745	0.0023211	0.0020635	0.000911654	35.3833	TRUE	0.000780685
rs10895141	C	A	Age of menarche	CVD	0.0206238	-0.00181743	0.00219864	0.000970761	87.9892	TRUE	6.01875e-11
rs11030104	G	A	Age of menarche	CVD	0.0196928	-0.00160109	0.00256689	0.00113315	58.8573	TRUE	5.94566e-08
rs11031006	A	G	Age of menarche	CVD	0.0209309	-0.00358045	0.00296442	0.001308	49.8536	TRUE	3.27747e-05
rs11039266	G	T	Age of menarche	CVD	0.0187509	0.00314521	0.00229868	0.00102066	66.5407	TRUE	1.26448e-06
rs11047473	A	G	Age of menarche	CVD	0.0140596	-0.0021233	0.00219213	0.000965766	41.1352	TRUE	8.14477e-05
rs11130329	A	C	Age of menarche	CVD	-0.0201635	-0.00208317	0.00295881	0.00130305	46.4406	TRUE	3.92834e-06
rs111401540	A	T	Age of menarche	CVD	-0.0149353	0.00053577	0.00237614	0.00104897	39.5079	TRUE	1.45674e-06
rs11218864	C	T	Age of menarche	CVD	0.017921	-0.000397141	0.00296359	0.0013107	36.5669	TRUE	2.09695e-06
rs11228700	T	C	Age of menarche	CVD	-0.0129536	0.00222305	0.00212409	0.000960098	37.1908	TRUE	0.000299565
rs113467400	T	C	Age of menarche	CVD	-0.0201047	6.93491e-05	0.00365533	0.00161529	30.2512	TRUE	8.58497e-06
rs113772882	T	G	Age of menarche	CVD	-0.012824	0.00060995	0.00227968	0.00100602	31.6446	TRUE	2.39549e-05
rs114285994	A	G	Age of menarche	CVD	0.0247828	-0.00128223	0.00299305	0.00132374	68.5603	TRUE	6.67611e-10
rs115260227	G	A	Age of menarche	CVD	0.109998	-0.0113561	0.00998077	0.00439722	121.462	TRUE	8.33245e-14
rs11605776	A	C	Age of menarche	CVD	-0.0233182	0.00486096	0.00228072	0.00100785	104.531	TRUE	3.505e-08
rs11619721	T	G	Age of menarche	CVD	-0.0216554	-0.00115597	0.00363139	0.00160377	35.562	TRUE	9.29762e-06
rs116250833	G	A	Age of menarche	CVD	0.0167859	0.000916045	0.00305135	0.00134552	30.2625	TRUE	4.50257e-05
rs11678561	G	C	Age of menarche	CVD	-0.0131328	0.00049944	0.00232604	0.00102747	31.8772	TRUE	1.62439e-05
rs1172955	A	T	Age of menarche	CVD	-0.0251205	0.000729154	0.00227395	0.00100613	122.038	TRUE	1.06893e-17
rs11738611	A	C	Age of menarche	CVD	0.0145574	-0.000538687	0.00251762	0.00111085	33.4339	TRUE	9.75192e-06
rs11746435	T	A	Age of menarche	CVD	0.0142859	-0.00341961	0.00245223	0.0010834	33.9385	TRUE	0.00367381
rs11875135	A	T	Age of menarche	CVD	0.0238611	-0.00389894	0.00405621	0.00178784	34.6051	TRUE	0.000434218
rs11893331	G	A	Age of menarche	CVD	0.0331922	0.000758218	0.00274896	0.00121581	145.793	TRUE	3.05829e-21
rs12040029	T	C	Age of menarche	CVD	-0.0195567	-0.000382719	0.00329083	0.00145075	35.3167	TRUE	2.84365e-06
rs12134472	T	C	Age of menarche	CVD	-0.0157792	0.00142744	0.00208275	0.000919976	57.3979	TRUE	1.42533e-07
rs12141660	T	C	Age of menarche	CVD	-0.0130223	0.00183665	0.00228325	0.00100717	32.5288	TRUE	0.000343267
rs12211649	A	G	Age of menarche	CVD	0.0350757	-0.00129194	0.00370445	0.00163744	89.6531	TRUE	4.3307e-13
rs12344679	A	G	Age of menarche	CVD	-0.0120482	-0.000800476	0.00211922	0.000936126	32.3216	TRUE	3.65165e-05
rs12360772	A	G	Age of menarche	CVD	-0.0158553	0.00959356	0.00266355	0.00117612	35.4346	TRUE	0.919424
rs12460629	A	G	Age of menarche	CVD	0.0168159	-0.00571007	0.0026586	0.00117473	40.0068	TRUE	0.0203218
rs12532356	A	G	Age of menarche	CVD	0.0179869	-0.00308589	0.00272778	0.00120267	43.4804	TRUE	0.000107393
rs12543893	T	C	Age of menarche	CVD	0.0173601	-0.0012422	0.0024823	0.00109779	48.9098	TRUE	4.84882e-07
rs12550650	T	C	Age of menarche	CVD	0.0173466	-0.00149293	0.00208073	0.00091815	69.502	TRUE	5.29884e-09
rs12592315	G	A	Age of menarche	CVD	-0.0117319	0.00432165	0.0020824	0.000920798	31.7401	TRUE	0.0635587
rs12607903	T	C	Age of menarche	CVD	-0.0213151	0.00207863	0.00231029	0.00102046	85.122	TRUE	2.58005e-10
rs12641981	T	C	Age of menarche	CVD	-0.0162869	0.00358454	0.00208522	0.000920707	61.0061	TRUE	4.28798e-05
rs12728183	T	C	Age of menarche	CVD	-0.0159044	0.000293592	0.00207616	0.000916837	58.6831	TRUE	1.48062e-09
rs12878738	T	C	Age of menarche	CVD	-0.0197574	-0.000899783	0.0022445	0.000992592	77.4855	TRUE	3.25065e-11
rs12891481	T	C	Age of menarche	CVD	-0.013301	0.000414599	0.00208366	0.000920428	40.7488	TRUE	8.14605e-07
rs13022337	G	A	Age of menarche	CVD	-0.0312604	0.00600761	0.00273174	0.00120558	130.951	TRUE	1.4273e-10
rs13233916	G	C	Age of menarche	CVD	0.0237794	-0.00129259	0.00362132	0.00159718	43.1189	TRUE	1.10412e-06
rs13279589	T	C	Age of menarche	CVD	-0.0138306	-0.00105205	0.00240301	0.00106173	33.1261	TRUE	4.01253e-05
rs13322435	G	A	Age of menarche	CVD	-0.016296	-0.00364218	0.00211422	0.000935235	59.4103	TRUE	6.14791e-05
rs1361108	T	C	Age of menarche	CVD	-0.0208891	0.00168	0.00207064	0.000915258	101.772	TRUE	9.29979e-13
rs1362376	C	T	Age of menarche	CVD	-0.0192016	-0.00390398	0.00262637	0.00115647	53.4519	TRUE	6.72494e-05
rs141344917	A	G	Age of menarche	CVD	-0.0338561	-0.0011081	0.00433624	0.00191788	60.9603	TRUE	1.7823e-09
rs141829833	T	C	Age of menarche	CVD	0.0582767	-0.00174666	0.00701963	0.00310729	68.9226	TRUE	1.29556e-10
rs142058842	G	C	Age of menarche	CVD	0.0331631	-0.00232263	0.00276901	0.00122181	143.437	TRUE	5.69788e-18
rs1516883	A	G	Age of menarche	CVD	-0.0443187	0.000968669	0.00222417	0.000985655	397.043	TRUE	4.08754e-55
rs1544543	G	A	Age of menarche	CVD	0.0165907	-0.000785526	0.00253673	0.00111793	42.7741	TRUE	8.98307e-07
rs1555406	T	C	Age of menarche	CVD	-0.0194845	-0.000720557	0.00321801	0.00142055	36.661	TRUE	3.63141e-06
rs16841741	G	A	Age of menarche	CVD	0.0247088	0.000601055	0.00329443	0.00145576	56.2526	TRUE	4.56857e-09
rs16860342	T	C	Age of menarche	CVD	0.018305	-0.000560722	0.0020872	0.00092164	76.9151	TRUE	1.18816e-11
rs17006627	C	G	Age of menarche	CVD	0.0200249	0.00148804	0.00258974	0.00114149	59.79	TRUE	3.14328e-08
rs17053711	A	G	Age of menarche	CVD	0.0137707	-0.00170928	0.00234844	0.0010362	34.3837	TRUE	0.000137915
rs17817628	G	A	Age of menarche	CVD	-0.017391	-4.16935e-05	0.002285	0.00100874	57.9264	TRUE	6.90328e-10
rs183993	A	G	Age of menarche	CVD	0.0119606	-0.00273349	0.00210114	0.000927823	32.4038	TRUE	0.00351484
rs190286519	T	A	Age of menarche	CVD	-0.0213495	0.00418632	0.00315862	0.00139731	45.6857	TRUE	0.000171579
rs192558	T	C	Age of menarche	CVD	-0.0275333	0.000769786	0.00215916	0.000951999	162.61	TRUE	3.99265e-23
rs1933801	T	C	Age of menarche	CVD	-0.0620524	0.00246077	0.00221003	0.000976204	788.353	TRUE	2.69227e-101
rs1981405	T	C	Age of menarche	CVD	0.0210751	-0.00489576	0.00318393	0.00140909	43.8139	TRUE	0.000763798
rs2046548	T	C	Age of menarche	CVD	-0.0173582	0.00307748	0.00249021	0.00110048	48.5889	TRUE	5.21962e-05
rs2048113	C	A	Age of menarche	CVD	-0.0163414	0.000425368	0.0022257	0.000981789	53.907	TRUE	1.0543e-08
rs2049618	T	A	Age of menarche	CVD	-0.0127591	0.00175892	0.00231041	0.00101776	30.4973	TRUE	0.000485829
rs2051189	C	A	Age of menarche	CVD	-0.0124474	0.000627637	0.00207024	0.000913886	36.1506	TRUE	7.03423e-06
rs2067711	G	T	Age of menarche	CVD	-0.012672	0.00138955	0.00230361	0.00101909	30.2602	TRUE	0.000230525
rs2076308	C	G	Age of menarche	CVD	-0.0186496	0.00599957	0.00268246	0.001188	48.3362	TRUE	0.0065159
rs2123990	G	C	Age of menarche	CVD	0.0181483	-0.000802505	0.00210395	0.000930579	74.4048	TRUE	7.19184e-11
rs2167378	T	C	Age of menarche	CVD	-0.0183531	-0.00315249	0.00207609	0.000916613	78.1496	TRUE	2.07046e-07
rs2234362	C	G	Age of menarche	CVD	0.0333845	-0.0019195	0.00453332	0.00200463	54.2322	TRUE	5.48131e-08
rs2254479	A	G	Age of menarche	CVD	-0.015924	-0.000579774	0.0020692	0.000915756	59.2242	TRUE	3.78725e-09
rs2297605	A	G	Age of menarche	CVD	0.0184958	-0.000853948	0.00209753	0.000926686	77.7553	TRUE	3.16945e-11
rs2343506	C	A	Age of menarche	CVD	0.0133464	0.00117043	0.00211915	0.000934221	39.6648	TRUE	1.10365e-05
rs2422137	A	C	Age of menarche	CVD	-0.0143644	0.00277157	0.00207399	0.000915223	47.9691	TRUE	0.000106837
rs2428493	A	C	Age of menarche	CVD	0.0170355	0.00280343	0.00209641	0.00114933	66.0324	TRUE	2.06591e-07
rs2454055	C	T	Age of menarche	CVD	0.0156285	0.000732377	0.00206421	0.000912304	57.3227	TRUE	1.24636e-08
rs246180	A	C	Age of menarche	CVD	0.024272	9.7437e-05	0.00222048	0.000979144	119.486	TRUE	9.98376e-19
rs2524158	C	A	Age of menarche	CVD	0.0191556	-0.000450441	0.00275415	0.00187323	48.3745	TRUE	3.40888e-08
rs2613766	C	T	Age of menarche	CVD	0.0115009	-0.00477651	0.00206963	0.000913279	30.8801	TRUE	0.138679
rs2659005	T	C	Age of menarche	CVD	-0.0133095	0.00250137	0.00208494	0.000921752	40.7508	TRUE	0.000298985
rs2668767	C	T	Age of menarche	CVD	0.0247595	-0.00215602	0.00209109	0.000923462	140.197	TRUE	1.27772e-16
rs2679894	G	A	Age of menarche	CVD	-0.022806	0.00174642	0.00209484	0.000923685	118.521	TRUE	8.62922e-15
rs2697961	T	C	Age of menarche	CVD	-0.0237364	0.0027422	0.00283862	0.00125198	69.9222	TRUE	3.20359e-08
rs27161	A	C	Age of menarche	CVD	-0.0130451	0.00145861	0.00232253	0.00102615	31.548	TRUE	0.000181442
rs2764261	G	A	Age of menarche	CVD	-0.0153798	0.000471479	0.00213257	0.000943496	52.0109	TRUE	2.44518e-08
rs2798224	A	G	Age of menarche	CVD	0.0131267	-0.00209687	0.00208416	0.000922183	39.6688	TRUE	0.00014324
rs2953330	T	G	Age of menarche	CVD	0.0121035	-0.000533548	0.00213906	0.00094444	32.0167	TRUE	1.90877e-05
rs3136247	G	A	Age of menarche	CVD	0.016269	0.00224025	0.0026163	0.00115497	38.6675	TRUE	8.43513e-05
rs34768269	C	T	Age of menarche	CVD	-0.0159629	-0.0027534	0.00262693	0.00115949	36.9255	TRUE	0.000365915
rs34774200	T	C	Age of menarche	CVD	-0.0143834	-0.00123058	0.00258049	0.00113765	31.0684	TRUE	9.37604e-05
rs35005436	C	T	Age of menarche	CVD	-0.0240794	0.00665255	0.00283316	0.00125267	72.2352	TRUE	0.000129473
rs35255016	T	C	Age of menarche	CVD	0.0152962	-0.000314465	0.00243101	0.00107472	39.5907	TRUE	7.44928e-07
rs35375873	C	G	Age of menarche	CVD	0.0218534	-0.00371875	0.00330938	0.00145876	43.6058	TRUE	9.99805e-05
rs35436838	G	T	Age of menarche	CVD	0.0376738	0.0015805	0.00491902	0.00216761	58.6572	TRUE	6.34673e-09
rs35605425	T	A	Age of menarche	CVD	-0.0233603	0.000826422	0.0027463	0.00121505	72.3537	TRUE	6.79388e-11
rs35917007	G	A	Age of menarche	CVD	0.0194369	0.00425317	0.00206747	0.000913347	88.3844	TRUE	7.74898e-07
rs35961679	A	G	Age of menarche	CVD	-0.0130655	-0.00176721	0.00237415	0.00104888	30.2856	TRUE	0.000468693
rs36087932	A	G	Age of menarche	CVD	0.0170261	0.00145266	0.0029996	0.00132743	32.2184	TRUE	6.83363e-05
rs3743266	C	T	Age of menarche	CVD	-0.0201453	0.0011648	0.00219324	0.000968734	84.3675	TRUE	1.25302e-11
rs3810291	A	G	Age of menarche	CVD	-0.0170572	0.00460831	0.00220664	0.000973398	59.752	TRUE	0.000404979
rs3827103	A	G	Age of menarche	CVD	0.0224695	-0.000605553	0.00374531	0.00165985	35.9924	TRUE	3.02509e-06
rs3828002	A	G	Age of menarche	CVD	0.0129467	0.00104871	0.00209417	0.000924998	38.2203	TRUE	1.23747e-05
rs4073513	G	A	Age of menarche	CVD	0.0137912	-0.00252472	0.00226698	0.00100251	37.0091	TRUE	0.000491123
rs4141153	G	A	Age of menarche	CVD	0.0281279	6.38174e-05	0.00259589	0.00114707	117.409	TRUE	1.58912e-18
rs4326331	C	T	Age of menarche	CVD	-0.0124925	-0.000125605	0.00218955	0.000966967	32.5528	TRUE	4.95677e-06
rs4515148	T	G	Age of menarche	CVD	0.0155879	-0.000989015	0.00232402	0.00102838	44.9879	TRUE	9.67947e-07
rs4660257	C	T	Age of menarche	CVD	-0.0202852	0.00129612	0.00225493	0.00099536	80.9268	TRUE	5.30871e-11
rs4664605	T	C	Age of menarche	CVD	-0.0165058	0.00206824	0.00217205	0.00095968	57.7475	TRUE	8.23015e-07
rs4735761	C	A	Age of menarche	CVD	-0.0181669	0.000757839	0.00228449	0.00100985	63.2387	TRUE	1.60223e-09
rs4738266	T	C	Age of menarche	CVD	0.0134075	-0.00145533	0.00222385	0.000982081	36.3483	TRUE	5.26005e-05
rs4755720	T	C	Age of menarche	CVD	0.017728	-0.00410831	0.00212237	0.00093709	69.7714	TRUE	2.16471e-05
rs4771121	A	G	Age of menarche	CVD	0.0143963	-0.00146212	0.00232491	0.00102784	38.3433	TRUE	2.54151e-05
rs4779051	C	A	Age of menarche	CVD	-0.0143983	0.00195789	0.00235241	0.00103877	37.4625	TRUE	0.000102703
rs4818008	A	T	Age of menarche	CVD	-0.0203606	0.000158393	0.00216294	0.000954785	88.6119	TRUE	3.9631e-14
rs4857841	A	G	Age of menarche	CVD	0.0176633	-0.00341238	0.00232947	0.00102897	57.4949	TRUE	2.22297e-05
rs4875259	C	T	Age of menarche	CVD	-0.0137417	-0.00144711	0.0021523	0.000950812	40.7639	TRUE	1.6337e-05
rs4877593	T	A	Age of menarche	CVD	-0.0133465	-0.00340315	0.00220618	0.000975256	36.5976	TRUE	0.00381093
rs539515	C	A	Age of menarche	CVD	-0.0288923	0.00336313	0.002557	0.00112792	127.674	TRUE	8.69882e-14
rs545075	C	G	Age of menarche	CVD	0.0280331	-0.000323147	0.00457888	0.00203104	37.4821	TRUE	1.0151e-06
rs556493	G	A	Age of menarche	CVD	-0.0127287	0.00166423	0.00207619	0.00091716	37.5867	TRUE	8.38169e-05
rs55732507	C	T	Age of menarche	CVD	0.0136211	-0.00144214	0.0021147	0.00093513	41.4884	TRUE	1.39877e-05
rs55749651	A	G	Age of menarche	CVD	0.0133477	-0.00211645	0.00212815	0.000941024	39.3376	TRUE	0.000147379
rs55876427	A	G	Age of menarche	CVD	0.0140315	0.000605711	0.0021084	0.000932483	44.2896	TRUE	4.72863e-07
rs561821	T	C	Age of menarche	CVD	-0.0175362	0.00577688	0.00213535	0.000941817	67.4424	TRUE	0.00183538
rs5742915	C	T	Age of menarche	CVD	0.0161305	-0.00384064	0.00207305	0.000915561	60.5447	TRUE	9.94307e-05
rs583887	C	T	Age of menarche	CVD	0.0143892	-0.00477454	0.00258252	0.00114054	31.0446	TRUE	0.0357634
rs59072247	T	C	Age of menarche	CVD	0.0489499	0.000263559	0.00608608	0.00270206	64.6887	TRUE	8.75338e-11
rs59695806	C	T	Age of menarche	CVD	-0.0145498	0.00404484	0.00227144	0.00100278	41.0309	TRUE	0.00414838
rs6007594	A	G	Age of menarche	CVD	0.0128885	-0.00195948	0.00234641	0.00103857	30.1715	TRUE	0.000745574
rs61371450	A	G	Age of menarche	CVD	-0.0204651	0.00449197	0.00271386	0.00119879	56.866	TRUE	7.59088e-05
rs61655108	A	G	Age of menarche	CVD	0.0148592	-0.0036042	0.00242293	0.00107121	37.6105	TRUE	0.00241614
rs61779781	C	T	Age of menarche	CVD	0.0149309	0.000799117	0.00208358	0.000919313	51.3513	TRUE	1.00971e-07
rs62023121	T	C	Age of menarche	CVD	-0.0177084	0.00116334	0.00287298	0.0012671	37.9921	TRUE	7.4224e-06
rs62048402	A	G	Age of menarche	CVD	-0.030691	0.0100393	0.0021076	0.00093004	212.054	TRUE	2.52906e-08
rs62106258	C	T	Age of menarche	CVD	0.0565703	-0.00849211	0.004783	0.0021172	139.887	TRUE	3.0894e-13
rs62306664	A	C	Age of menarche	CVD	0.0160662	-0.00193712	0.00262372	0.00116114	37.4966	TRUE	6.01401e-05
rs62376854	G	A	Age of menarche	CVD	-0.028516	0.00281787	0.00448421	0.00197879	40.4395	TRUE	1.38599e-05
rs62379978	G	T	Age of menarche	CVD	0.0318755	-0.00122542	0.00290508	0.00128462	120.392	TRUE	5.65453e-17
rs62507083	T	G	Age of menarche	CVD	-0.0174403	-0.0020748	0.00318333	0.00140771	30.0154	TRUE	0.00031739
rs62520182	T	C	Age of menarche	CVD	0.0270222	-0.000391272	0.00296737	0.00130908	82.9274	TRUE	4.64905e-13
rs6712986	C	T	Age of menarche	CVD	-0.0211673	0.00363653	0.00314581	0.00138868	45.2758	TRUE	7.74449e-05
rs697049	T	C	Age of menarche	CVD	-0.0153941	-0.000998571	0.00218158	0.000965312	49.7928	TRUE	2.75069e-07
rs7048426	A	C	Age of menarche	CVD	-0.0159243	0.002937	0.00238254	0.00105347	44.6725	TRUE	0.000134979
rs7073746	G	A	Age of menarche	CVD	0.0134021	-0.00325769	0.0020697	0.000914139	41.9306	TRUE	0.00139015
rs7073961	T	C	Age of menarche	CVD	-0.0215373	0.00203785	0.003817	0.00168475	31.8374	TRUE	0.000101231
rs7115813	G	A	Age of menarche	CVD	0.0280242	0.000871217	0.00207902	0.000918273	181.698	TRUE	2.12825e-25
rs7132908	A	G	Age of menarche	CVD	-0.0143563	0.00382289	0.00212593	0.000937346	45.6023	TRUE	0.00178863
rs7161194	G	A	Age of menarche	CVD	0.0160838	-0.00108541	0.00228807	0.00101103	49.4127	TRUE	3.48588e-07
rs7178532	A	G	Age of menarche	CVD	0.0215465	-0.00130727	0.00224504	0.000990556	92.1097	TRUE	1.90771e-12
rs72767997	C	T	Age of menarche	CVD	0.0358513	-0.00576322	0.00630666	0.00278716	32.3155	TRUE	0.00061925
rs73204208	G	T	Age of menarche	CVD	0.0200946	0.00406278	0.00309772	0.00137081	42.0799	TRUE	0.000378253
rs73205548	T	C	Age of menarche	CVD	0.0175946	-0.00235074	0.00285867	0.00126131	37.8818	TRUE	8.703e-05
rs7463166	G	A	Age of menarche	CVD	-0.0146095	-0.00218542	0.00213284	0.000942544	46.9196	TRUE	2.38832e-05
rs752278	A	G	Age of menarche	CVD	-0.0211905	0.000456185	0.00212005	0.000936389	99.9057	TRUE	4.20115e-15
rs7553348	A	G	Age of menarche	CVD	0.0260579	0.000694284	0.00208128	0.000918041	156.754	TRUE	1.91659e-22
rs75544266	T	C	Age of menarche	CVD	0.0356147	-0.000497343	0.00449666	0.00199208	62.7305	TRUE	2.99931e-10
rs7560791	C	G	Age of menarche	CVD	0.0121194	-0.000649053	0.00220734	0.000974757	30.1456	TRUE	4.50189e-05
rs7563777	C	T	Age of menarche	CVD	-0.0134158	0.000722108	0.00206241	0.000911147	42.3139	TRUE	1.35335e-06
rs7652234	G	C	Age of menarche	CVD	0.0375649	0.00191366	0.00526303	0.00231851	50.944	TRUE	9.96811e-08
rs7727787	A	G	Age of menarche	CVD	-0.0191551	-0.000535726	0.00302872	0.00133534	39.9991	TRUE	8.99344e-07
rs7742131	G	T	Age of menarche	CVD	-0.0124536	-0.000908747	0.00227045	0.00100513	30.0861	TRUE	8.24488e-05
rs78352137	C	T	Age of menarche	CVD	-0.0316275	0.00230948	0.00328354	0.00145236	92.778	TRUE	4.7744e-12
rs7852169	G	C	Age of menarche	CVD	0.0455731	-0.00230822	0.00375283	0.00166069	147.469	TRUE	1.17368e-19
rs7853970	C	T	Age of menarche	CVD	-0.019012	0.000440457	0.00209114	0.000925284	82.6589	TRUE	1.07771e-12
rs7854743	T	A	Age of menarche	CVD	0.026527	-0.00152656	0.00421738	0.00186784	39.5631	TRUE	3.44301e-06
rs7915178	C	T	Age of menarche	CVD	0.0184815	0.00137833	0.00210951	0.000930816	76.7558	TRUE	3.67876e-10
rs80170948	G	T	Age of menarche	CVD	0.0294043	-0.00668722	0.00535288	0.00235515	30.175	TRUE	0.00482272
rs8112411	A	G	Age of menarche	CVD	0.0235928	-0.00086193	0.00213323	0.000942049	122.316	TRUE	2.54173e-17
rs842548	C	A	Age of menarche	CVD	-0.0145504	3.40147e-05	0.00258552	0.00114312	31.6704	TRUE	5.07942e-06
rs852033	C	A	Age of menarche	CVD	0.0163911	-0.000240856	0.00239562	0.00105838	46.8145	TRUE	5.49399e-08
rs913588	A	G	Age of menarche	CVD	-0.0186095	0.00156925	0.0020634	0.000912324	81.3397	TRUE	2.33213e-10
rs9322076	T	C	Age of menarche	CVD	-0.0186098	4.18747e-05	0.00208389	0.000921584	79.7506	TRUE	4.51176e-13
rs9341625	T	C	Age of menarche	CVD	-0.0233803	-0.0019026	0.00255099	0.00112902	84.0006	TRUE	9.35479e-11
rs9397414	G	A	Age of menarche	CVD	-0.0136894	0.00365105	0.0022207	0.000983955	38.0005	TRUE	0.00425901
rs9542595	A	G	Age of menarche	CVD	0.013156	0.00204483	0.0022491	0.000992613	34.2161	TRUE	0.000368612
rs9568117	C	A	Age of menarche	CVD	0.0188351	-0.000840689	0.0028238	0.00124621	44.4906	TRUE	4.78533e-07
rs9592952	C	A	Age of menarche	CVD	0.0132879	-0.00126082	0.00209635	0.000926886	40.1777	TRUE	1.2633e-05
rs9594366	T	C	Age of menarche	CVD	0.0148672	6.93132e-05	0.00217086	0.000958802	46.9024	TRUE	3.20177e-08
rs9616551	G	A	Age of menarche	CVD	-0.0158305	-0.00093809	0.00260853	0.00115268	36.8297	TRUE	8.0252e-06
rs9635759	A	G	Age of menarche	CVD	0.0273668	0.000548064	0.00229454	0.00101276	142.251	TRUE	6.07671e-21
rs9696767	G	A	Age of menarche	CVD	-0.0122001	0.00125969	0.00212144	0.000938513	33.0724	TRUE	9.67107e-05
rs9757252	C	T	Age of menarche	CVD	0.0208834	0.0022989	0.00212675	0.000938675	96.4205	TRUE	5.19954e-11
rs9816563	C	T	Age of menarche	CVD	0.0127161	-0.000388029	0.0020645	0.000912052	37.9383	TRUE	1.89727e-06
rs9849338	A	C	Age of menarche	CVD	-0.0146123	-0.00223032	0.00216509	0.000956189	45.5497	TRUE	3.54826e-05
rs9851777	C	T	Age of menarche	CVD	-0.0236166	-0.00137833	0.00321381	0.00142741	54.0001	TRUE	6.04676e-08
