# Supplementary material for: Creatine Acts as a Mediator of the Causal Effect of Obesity on Puberty Onset in Girls: Evidence from Mediation Mendelian Randomization Study
Source: Metabolites. 2024 Feb 25;14(3):137. doi: 10.3390/metabo14030137 (PMC10971908; doi:10.3390/metabo14030137)
Supplement: Supplementary file 1 [file metabolites-14-00137-s001.zip › Table S3.xlsx]

## Sheet: Table S3
Table S3 Sensitive analysis in mendelian randomization
		MR–Egger regression		MR–PRESSO test				MR-steiger
Exposure	Outcome	Intercepts [95% CI]	Pval	Global_Test_RSSobs	Global_Test_Pvalue	Distortion_Test_Pvalue	Distortion_Coefficient	correct_causal_direction	steiger_pval
Childhood BMI	Age of menarche	-0.002 [-0.021,0.018]	0.868	242.548	<0.00311526479750779	0.271028	-8.68659	TRUE	4.76871e-58
Childhood BMI	Tanner stage of girls	-0.029 [-0.079,0.02]	0.249	14.208	0.270718	NA	NA	TRUE	0.00116766
Childhood BMI	Tanner stage of boys	0 [-0.121,0.122]	0.995	69.2935	<0.00552486187845304	0.127072	138.619	FALSE	0.976176
Childhood obesity	Age of menarche	0.028 [-0.057,0.112]	0.526	173.747	<0.0099009900990099	1	-20.5211	TRUE	8.11174e-24
Childhood obesity	Tanner stage of girls	-0.058 [-0.239,0.123]	0.528	18.9812	0.049505	0.326733	-26.1738	TRUE	1.18254e-05
Childhood obesity	Tanner stage of boys	0.059 [-0.274,0.392]	0.728	56.5789	<0.0099009900990099	0.306931	-37.9115	TRUE	0.397638
Childhood BMI	Creatine levels	NA	NA	NA	NA	NA	NA	TRUE	0.271973
Childhood BMI	Hippurate levels	-0.122 [-0.599,0.355]	0.616	0.956376	0.888889	NA	NA	TRUE	0.181779
Childhood BMI	Leucine levels	-0.204 [-0.777,0.369]	0.485	NA	NA	NA	NA	TRUE	0.537663
Childhood BMI	N-acetyl neuraminic acid levels	0.028 [-0.454,0.51]	0.91	1.08281	0.950495	NA	NA	TRUE	0.0766964
Childhood BMI	N-methylpicolinic acid levels	-0.151 [-1.095,0.792]	0.753	0.559429	0.987654	NA	NA	TRUE	0.0907478
Childhood BMI	Scyllo-inositol levels	0.013 [-0.374,0.4]	0.949	1.39575	0.920792	NA	NA	TRUE	0.193671
Childhood BMI	Trimethylamine levels	-0.048 [-0.54,0.444]	0.849	1.02775	0.980198	NA	NA	TRUE	0.0844699
Childhood BMI	Valine levels	-0.031 [-0.975,0.913]	0.949	0.488204	0.962963	NA	NA	TRUE	0.0491999
Childhood obesity	3-aminoisobutyrate levels	-0.007 [-0.732,0.719]	0.985	NA	NA	NA	NA	TRUE	0.350067
Childhood obesity	Alanine levels	-0.218 [-0.907,0.471]	0.535	NA	NA	NA	NA	TRUE	0.151134
Childhood obesity	Citrate levels	NA	NA	NA	NA	NA	NA	TRUE	0.150769
Childhood obesity	Creatine levels	NA	NA	NA	NA	NA	NA	TRUE	0.260251
Childhood obesity	Hippurate levels	0.199 [-0.445,0.842]	0.545	NA	NA	NA	NA	TRUE	0.117441
Childhood obesity	Leucine levels	0.042 [-0.642,0.726]	0.904	NA	NA	NA	NA	TRUE	0.132277
Childhood obesity	Lysine levels	0.158 [-0.532,0.849]	0.653	NA	NA	NA	NA	TRUE	0.243438
Childhood obesity	Taurine levels	0.045 [-0.639,0.73]	0.897	NA	NA	NA	NA	TRUE	0.246601
Childhood obesity	Trimethylamine levels	0.016 [-0.674,0.706]	0.964	NA	NA	NA	NA	TRUE	0.0321238
Childhood obesity	Trimethylamine oxide levels	0.314 [-0.37,0.998]	0.368	NA	NA	NA	NA	TRUE	0.208477
Childhood obesity	Valine levels	-0.002 [-0.69,0.685]	0.994	NA	NA	NA	NA	TRUE	0.119203
Glucose levels	Age of menarche	-0.007 [-0.081,0.066]	0.842	NA	NA	NA	NA	TRUE	7.30635e-16
P-hydroxyphenylacetate levels	Age of menarche	0.006 [-0.02,0.031]	0.664	NA	NA	NA	NA	TRUE	9.45993e-15
Pantothenic acid levels	Age of menarche	NA	NA	NA	NA	NA	NA	TRUE	3.35442e-12
Pantothenic acid levels	Tanner stage of girls	NA	NA	NA	NA	NA	NA	TRUE	0.001918
4-deoxythreonic acid levels	Age of menarche	NA	NA	NA	NA	NA	NA	TRUE	1.88793e-10
Creatine levels	Tanner stage of girls	NA	NA	NA	NA	NA	NA	TRUE	8.3317e-12
Creatinine levels	Tanner stage of girls	NA	NA	NA	NA	NA	NA	TRUE	4.8194e-07
Childhood BMI	CVD	0.003 [-0.006,0.012]	0.48	266.976	<0.00311526479750779	0.308411	-17.3994	TRUE	4.3083e-119
Childhood BMI	T2D	0.021 [-0.047,0.089]	0.547	267.393	<0.00311526479750779	<0.00311526479750779	21.4003	TRUE	3.97725e-100
Childhood obesity	CVD	-0.011 [-0.037,0.015]	0.398	90.2824	<0.0099009900990099	0.415842	4.23183	TRUE	3.94108e-37
Childhood obesity	T2D	-0.108 [-0.341,0.125]	0.365	146.953	<0.0099009900990099	0.306931	7.89099	TRUE	8.13543e-30
Tanner stage of girls	CVD	-0.001 [-0.006,0.003]	0.584	NA	NA	NA	NA	TRUE	3.98741e-24
Tanner stage of girls	T2D	-0.003 [-0.028,0.022]	0.82	NA	NA	NA	NA	TRUE	5.10185e-24
Age of menarche	CVD	0 [-0.001,0.001]	0.398	888.696	<0.000256344527044348	0.101256	-16.9092	TRUE	0
Age of menarche	T2D	-0.001 [-0.008,0.006]	0.789	999.469	<0.000261711593823606	<0.000261711593823606	-212.576	TRUE	0
