# Supplementary material for: Creatine Acts as a Mediator of the Causal Effect of Obesity on Puberty Onset in Girls: Evidence from Mediation Mendelian Randomization Study
Source: Metabolites. 2024 Feb 25;14(3):137. doi: 10.3390/metabo14030137 (PMC10971908; doi:10.3390/metabo14030137)
Supplement: Supplementary file 1 [file metabolites-14-00137-s001.zip › Table S4.xlsx]

## Sheet: Table S4
Table S3 Outliers that identified by MR-PRESSO in mendelian randomization analysis
Exposure	Outcome	SNP	RSSobs	Pvalue
Childhood BMI	Age of menarche	rs13107325	0.000314238	<0.0498442367601246
Childhood BMI	Age of menarche	rs62500888	8.19059e-05	<0.0498442367601246
Childhood BMI	Age of menarche	rs571312	0.000279301	<0.0498442367601246
Childhood BMI	Age of menarche	rs12042908	0.000171541	<0.0498442367601246
Childhood BMI	Age of menarche	rs543874	0.000121758	<0.0498442367601246
Childhood BMI	Age of menarche	rs17817449	0.000226929	<0.0498442367601246
Childhood obesity	Age of menarche	rs571312	0.000567119	<0.0495049504950495
Childhood obesity	Age of menarche	rs4854344	0.000165728	<0.0495049504950495
Childhood obesity	Age of menarche	rs9941349	0.000228167	<0.0495049504950495
Childhood BMI	Tanner stage of boys	rs12042908	0.00231453	<0.0497237569060773
Childhood BMI	Tanner stage of boys	rs571312	0.00942468	<0.0497237569060773
Childhood BMI	Tanner stage of boys	rs7138803	0.00173448	<0.0497237569060773
Childhood obesity	Tanner stage of girls	rs571312	0.0030404	<0.0495049504950495
Childhood obesity	Tanner stage of boys	rs571312	0.00811444	<0.0495049504950495
Childhood obesity	Tanner stage of boys	rs7138803	0.00370293	<0.0495049504950495
Childhood BMI	T2D	rs11676272	0.000980076	<0.0498442367601246
Childhood BMI	T2D	rs12641981	0.000513872	0.0498442
Childhood BMI	T2D	rs17817449	0.00663815	<0.0498442367601246
Childhood BMI	T2D	rs571312	0.00198744	<0.0498442367601246
Childhood BMI	T2D	rs7199285	0.00188749	<0.0498442367601246
Childhood BMI	CVD	rs11676272	1.89546e-05	<0.0498442367601246
Childhood BMI	CVD	rs12042908	9.1274e-06	<0.0498442367601246
Childhood BMI	CVD	rs13107325	0.000332304	<0.0498442367601246
Childhood BMI	CVD	rs17817449	6.82467e-05	<0.0498442367601246
Childhood BMI	CVD	rs61765651	2.24074e-05	<0.0498442367601246
Childhood obesity	T2D	rs6752378	0.00192082	<0.0495049504950495
Childhood obesity	T2D	rs9941349	0.00344333	<0.0495049504950495
Childhood obesity	CVD	rs6752378	3.60369e-05	<0.0495049504950495
Childhood obesity	CVD	rs9941349	3.97559e-05	<0.0495049504950495
Age of menarche	T2D	rs10861880	0.00108062	<0.0499869144203088
Age of menarche	T2D	rs12641981	0.00196514	<0.0499869144203088
Age of menarche	T2D	rs13022337	0.00354122	<0.0499869144203088
Age of menarche	T2D	rs13322435	0.000581648	0.0499869
Age of menarche	T2D	rs1361108	0.00120329	<0.0499869144203088
Age of menarche	T2D	rs190286519	0.00209238	<0.0499869144203088
Age of menarche	T2D	rs1981405	0.00103235	<0.0499869144203088
Age of menarche	T2D	rs2076308	0.00167368	<0.0499869144203088
Age of menarche	T2D	rs2428493	0.00171631	<0.0499869144203088
Age of menarche	T2D	rs35005436	0.00240807	<0.0499869144203088
Age of menarche	T2D	rs3810291	0.00217511	<0.0499869144203088
Age of menarche	T2D	rs4755720	0.00076003	<0.0499869144203088
Age of menarche	T2D	rs539515	0.0016667	<0.0499869144203088
Age of menarche	T2D	rs55749651	0.00171717	<0.0499869144203088
Age of menarche	T2D	rs62048402	0.012101	<0.0499869144203088
Age of menarche	T2D	rs7132908	0.00128429	<0.0499869144203088
Age of menarche	T2D	rs9635759	0.000576464	<0.0499869144203088
Age of menarche	CVD	rs10150677	1.30653e-05	<0.0499871827736478
Age of menarche	CVD	rs11039266	1.77707e-05	<0.0499871827736478
Age of menarche	CVD	rs12360772	7.62481e-05	<0.0499871827736478
Age of menarche	CVD	rs12460629	2.28998e-05	<0.0499871827736478
Age of menarche	CVD	rs12592315	1.35068e-05	0.0499872
Age of menarche	CVD	rs13022337	1.85359e-05	<0.0499871827736478
Age of menarche	CVD	rs13322435	2.09283e-05	<0.0499871827736478
Age of menarche	CVD	rs1362376	2.4988e-05	<0.0499871827736478
Age of menarche	CVD	rs2076308	2.47626e-05	<0.0499871827736478
Age of menarche	CVD	rs2167378	1.76793e-05	<0.0499871827736478
Age of menarche	CVD	rs2613766	1.71717e-05	<0.0499871827736478
Age of menarche	CVD	rs35005436	2.84867e-05	<0.0499871827736478
Age of menarche	CVD	rs35917007	2.89188e-05	<0.0499871827736478
Age of menarche	CVD	rs3810291	1.34867e-05	0.0499872
Age of menarche	CVD	rs4877593	1.73168e-05	<0.0499871827736478
Age of menarche	CVD	rs561821	2.32584e-05	<0.0499871827736478
Age of menarche	CVD	rs583887	1.58411e-05	<0.0499871827736478
Age of menarche	CVD	rs59695806	1.05117e-05	0.0499872
Age of menarche	CVD	rs62048402	7.1698e-05	<0.0499871827736478
Age of menarche	CVD	rs73204208	2.7076e-05	0.0499872
Age of menarche	CVD	rs9757252	1.22024e-05	<0.0499871827736478
