# Supplementary material for: Creatine Acts as a Mediator of the Causal Effect of Obesity on Puberty Onset in Girls: Evidence from Mediation Mendelian Randomization Study
Source: Metabolites. 2024 Feb 25;14(3):137. doi: 10.3390/metabo14030137 (PMC10971908; doi:10.3390/metabo14030137)
Supplement: Supplementary file 1 [file metabolites-14-00137-s001.zip › Table S5.xlsx]

## Sheet: Table S5
Table S5 Full result of mendelian randomization estimates using multiple methods
Exposure	Outcome	Method	nSNP	Beta	SE	Pval
Childhood BMI	Age of menarche	Inverse variance weighted	16	-0.234403	0.034161	6.80292e-12
Childhood BMI	Age of menarche	MR Egger	16	-0.211008	0.145151	0.168072
Childhood BMI	Age of menarche	Outlier-corrected	10	-0.215669	0.0235691	7.45329e-06
Childhood BMI	Age of menarche	Weighted median	16	-0.168286	0.020338	1.29031e-16
Childhood obesity	Age of menarche	Inverse variance weighted	5	-0.0876096	0.0274681	0.00142519
Childhood obesity	Age of menarche	MR Egger	5	-0.229259	0.225154	0.383531
Childhood obesity	Age of menarche	Outlier-corrected	2	-0.0726923	0.00239404	0.0209588
Childhood obesity	Age of menarche	Weighted median	5	-0.0709939	0.0127494	2.57088e-08
Childhood BMI	Tanner stage of girls	Inverse variance weighted	9	0.352799	0.0817223	1.58127e-05
Childhood BMI	Tanner stage of girls	MR Egger	9	0.751271	0.355038	0.072143
Childhood BMI	Tanner stage of girls	Weighted median	9	0.327385	0.0927712	0.000417209
Childhood obesity	Tanner stage of girls	Inverse variance weighted	5	0.138756	0.0588241	0.0183326
Childhood obesity	Tanner stage of girls	MR Egger	5	0.439138	0.48038	0.428046
Childhood obesity	Tanner stage of girls	Outlier-corrected	4	0.18795	0.0324725	0.0102586
Childhood obesity	Tanner stage of girls	Weighted median	5	0.145933	0.0511173	0.00430548
Childhood BMI	Tanner stage of boys	Inverse variance weighted	9	0.0137976	0.183138	0.939944
Childhood BMI	Tanner stage of boys	MR Egger	9	0.00801252	0.867785	0.992891
Childhood BMI	Tanner stage of boys	Outlier-corrected	6	-0.0357274	0.091702	0.712872
Childhood BMI	Tanner stage of boys	Weighted median	9	0.0297129	0.106508	0.780265
Childhood obesity	Tanner stage of boys	Inverse variance weighted	5	-0.0799168	0.103733	0.44106
Childhood obesity	Tanner stage of boys	MR Egger	5	-0.38492	0.883893	0.692641
Childhood obesity	Tanner stage of boys	Outlier-corrected	3	-0.0579478	0.0432139	0.311938
Childhood obesity	Tanner stage of boys	Weighted median	5	-0.027785	0.0495887	0.575268
4-deoxythreonic acid levels	Age of menarche	Inverse variance weighted	2	0.0154408	0.00286757	7.25939e-08
Glucose levels	Age of menarche	Inverse variance weighted	3	-0.00239846	0.000772272	0.00189815
Glucose levels	Age of menarche	MR Egger	3	0.0156303	0.09065	0.8913
Glucose levels	Age of menarche	Weighted median	3	-0.0017213	0.00666141	0.796099
Pantothenic acid levels	Age of menarche	Inverse variance weighted	2	0.00288858	0.000190479	6.0441e-52
P-hydroxyphenylacetate levels	Age of menarche	Inverse variance weighted	3	-0.00628696	0.00207937	0.00249881
P-hydroxyphenylacetate levels	Age of menarche	MR Egger	3	-0.024135	0.0414848	0.664556
P-hydroxyphenylacetate levels	Age of menarche	Weighted median	3	-0.00481628	0.00743134	0.516918
Creatine levels	Tanner stage of girls	Inverse variance weighted	3	0.0626084	0.0187873	0.000860751
Creatine levels	Tanner stage of girls	MR Egger	3	-0.238587	0.428667	0.676674
Creatine levels	Tanner stage of girls	Weighted median	3	0.0580243	0.0459553	0.206724
Creatinine levels	Tanner stage of girls	Inverse variance weighted	2	-0.173774	0.0266513	7.01679e-11
Pantothenic acid levels	Tanner stage of girls	Wald ratio	1	0.209482	0.069812	0.002694
Childhood obesity	3-aminoisobutyrate levels	Inverse variance weighted	3	0.279129	0.111096	0.0119881
Childhood obesity	3-aminoisobutyrate levels	MR Egger	3	0.315409	1.97509	0.899187
Childhood obesity	3-aminoisobutyrate levels	Weighted median	3	0.293028	0.180018	0.103573
Childhood obesity	Alanine levels	Inverse variance weighted	3	-0.217353	0.0753541	0.00392132
Childhood obesity	Alanine levels	MR Egger	3	0.94384	1.87575	0.703216
Childhood obesity	Alanine levels	Weighted median	3	-0.205448	0.174689	0.239563
Childhood obesity	Citrate levels	Inverse variance weighted	2	-0.19477	0.0358323	5.46093e-08
Childhood BMI	Creatine levels	Inverse variance weighted	2	0.34999	0.128722	0.00654875
Childhood obesity	Creatine levels	Inverse variance weighted	2	0.241017	0.0907603	0.00791828
Childhood BMI	Hippurate levels	Inverse variance weighted	4	-0.343866	0.139706	0.0138416
Childhood BMI	Hippurate levels	MR Egger	4	1.33945	3.37607	0.729886
Childhood BMI	Hippurate levels	Weighted median	4	-0.289212	0.371404	0.436157
Childhood obesity	Hippurate levels	Inverse variance weighted	3	-0.188556	0.0608984	0.00195996
Childhood obesity	Hippurate levels	MR Egger	3	-1.24642	1.75199	0.606341
Childhood obesity	Hippurate levels	Weighted median	3	-0.227214	0.161394	0.159185
Childhood BMI	Leucine levels	Inverse variance weighted	3	0.585196	0.215957	0.0067327
Childhood BMI	Leucine levels	MR Egger	3	3.46688	4.14966	0.556917
Childhood BMI	Leucine levels	Weighted median	3	0.616031	0.461307	0.181745
Childhood obesity	Leucine levels	Inverse variance weighted	3	0.194502	0.0863235	0.0242482
Childhood obesity	Leucine levels	MR Egger	3	-0.0286679	1.86224	0.9902
Childhood obesity	Leucine levels	Weighted median	3	0.23174	0.180837	0.200022
Childhood obesity	Lysine levels	Inverse variance weighted	3	0.238249	0.109818	0.0300451
Childhood obesity	Lysine levels	MR Egger	3	-0.604784	1.88097	0.801955
Childhood obesity	Lysine levels	Weighted median	3	0.292843	0.17425	0.0928419
Childhood BMI	N-acetyl neuraminic acid levels	Inverse variance weighted	5	0.257654	0.124697	0.0388055
Childhood BMI	N-acetyl neuraminic acid levels	MR Egger	5	-0.132241	3.45142	0.971844
Childhood BMI	N-acetyl neuraminic acid levels	Weighted median	5	0.268348	0.360213	0.45629
Childhood BMI	N-methylpicolinic acid levels	Inverse variance weighted	4	-0.301639	0.108226	0.0053179
Childhood BMI	N-methylpicolinic acid levels	MR Egger	4	1.75672	6.56009	0.813951
Childhood BMI	N-methylpicolinic acid levels	Weighted median	4	-0.353883	0.363146	0.329812
Childhood BMI	Scyllo-inositol levels	Inverse variance weighted	5	-0.361792	0.157367	0.0215029
Childhood BMI	Scyllo-inositol levels	MR Egger	5	-0.532363	2.66953	0.854684
Childhood BMI	Scyllo-inositol levels	Weighted median	5	-0.358528	0.384778	0.351451
Childhood obesity	Taurine levels	Inverse variance weighted	3	0.272631	0.0535504	3.55975e-07
Childhood obesity	Taurine levels	MR Egger	3	0.0317907	1.86381	0.989142
Childhood obesity	Taurine levels	Weighted median	3	0.305628	0.176621	0.0835558
Childhood BMI	Trimethylamine levels	Inverse variance weighted	5	-0.285105	0.125937	0.0235819
Childhood BMI	Trimethylamine levels	MR Egger	5	0.383889	3.52573	0.92017
Childhood BMI	Trimethylamine levels	Weighted median	5	-0.260932	0.373966	0.485339
Childhood obesity	Trimethylamine levels	Inverse variance weighted	3	-0.121693	0.0379585	0.00134622
Childhood obesity	Trimethylamine levels	MR Egger	3	-0.20546	1.87903	0.930665
Childhood obesity	Trimethylamine levels	Weighted median	3	-0.105927	0.170059	0.53336
Childhood obesity	Trimethylamine oxide levels	Inverse variance weighted	3	0.232064	0.0942819	0.0138404
Childhood obesity	Trimethylamine oxide levels	MR Egger	3	-1.43785	1.86206	0.581392
Childhood obesity	Trimethylamine oxide levels	Weighted median	3	0.147618	0.175775	0.401012
Childhood BMI	Valine levels	Inverse variance weighted	4	0.204744	0.0959824	0.0329136
Childhood BMI	Valine levels	MR Egger	4	0.626697	6.5654	0.932657
Childhood BMI	Valine levels	Weighted median	4	0.147478	0.36532	0.686437
Childhood obesity	Valine levels	Inverse variance weighted	3	0.195783	0.0748026	0.00886224
Childhood obesity	Valine levels	MR Egger	3	0.208692	1.87085	0.929278
Childhood obesity	Valine levels	Weighted median	3	0.177933	0.175495	0.310633
Childhood BMI	CVD	Inverse variance weighted	16	0.0363196	0.0158273	0.0217479
Childhood BMI	CVD	MR Egger	16	-0.00903486	0.0661396	0.89329
Childhood BMI	CVD	Outlier-corrected	11	0.0439702	0.00746419	0.000152937
Childhood BMI	CVD	Weighted median	16	0.0429063	0.00777256	3.38556e-08
Childhood BMI	T2D	Inverse variance weighted	16	0.603509	0.115904	1.91945e-07
Childhood BMI	T2D	MR Egger	16	0.308649	0.503473	0.549679
Childhood BMI	T2D	Outlier-corrected	11	0.497123	0.0429712	4.11857e-07
Childhood BMI	T2D	Weighted median	16	0.438046	0.0601211	3.19173e-13
Childhood obesity	CVD	Inverse variance weighted	5	0.0232383	0.00863363	0.00711104
Childhood obesity	CVD	MR Egger	5	0.0799339	0.0677207	0.322928
Childhood obesity	CVD	Outlier-corrected	3	0.0222948	0.00119714	0.00287082
Childhood obesity	CVD	Weighted median	5	0.0215327	0.00399512	7.05514e-08
Childhood obesity	T2D	Inverse variance weighted	5	0.31166	0.0785811	7.30581e-05
Childhood obesity	T2D	MR Egger	5	0.872421	0.623932	0.256475
Childhood obesity	T2D	Outlier-corrected	3	0.288866	0.057351	0.0372302
Childhood obesity	T2D	Weighted median	5	0.200374	0.0417832	1.6221e-06
Tanner stage of girls	CVD	Inverse variance weighted	3	-0.00262308	0.00319223	0.411242
Tanner stage of girls	CVD	MR Egger	3	0.00904772	0.022339	0.755013
Tanner stage of girls	CVD	Weighted median	3	-0.00192425	0.00806621	0.81145
Tanner stage of girls	T2D	Inverse variance weighted	3	0.0380196	0.00909295	2.89945e-05
Tanner stage of girls	T2D	MR Egger	3	0.0609619	0.107919	0.672649
Tanner stage of girls	T2D	Weighted median	3	0.0420551	0.0430613	0.32875
Age of menarche	CVD	Inverse variance weighted	195	-0.0558983	0.0084004	2.8477e-11
Age of menarche	CVD	MR Egger	195	-0.0375201	0.0232954	0.108896
Age of menarche	CVD	Outlier-corrected	174	-0.0478134	0.00638352	3.38012e-12
Age of menarche	CVD	Weighted median	195	-0.0389323	0.00833948	3.03503e-06
Age of menarche	T2D	Inverse variance weighted	191	-0.258098	0.0658548	8.88425e-05
Age of menarche	T2D	MR Egger	191	-0.2134	0.1799	0.237027
Age of menarche	T2D	Outlier-corrected	174	-0.0825714	0.0406614	0.0438156
Age of menarche	T2D	Weighted median	191	-0.0551407	0.0579023	0.340941
